# Supplementary material for: An obligate microsporidian parasite modulates defense against opportunistic bacterial infection in the yellow fever mosquito, Aedes aegypti
Source: mSphere. 2024 Feb 7;9(2):e00678-23. doi: 10.1128/msphere.00678-23 (PMC10900900; doi:10.1128/msphere.00678-23)
Supplement: File S1 — Data from all experiments. [file msphere.00678-23-s0001.xlsx]

## Sheet: Fig2A-PupationDatasheet-SER1
treatment	mspdia	serratia	individual	rep	hour	status
mspposserr	pos	pos	6	1	24	0
mspposserr	pos	pos	7	1	24	0
mspposserr	pos	pos	8	1	24	0
mspposserr	pos	pos	9	1	24	0
mspposserr	pos	pos	10	1	24	0
mspposserr	pos	pos	6	2	24	0
mspposserr	pos	pos	7	2	24	0
mspposserr	pos	pos	8	2	24	0
mspposserr	pos	pos	9	2	24	0
mspposserr	pos	pos	10	2	24	0
msppos	pos	neg	6	1	24	0
msppos	pos	neg	7	1	24	0
msppos	pos	neg	8	1	24	0
msppos	pos	neg	9	1	24	0
msppos	pos	neg	10	1	24	0
msppos	pos	neg	6	2	24	0
msppos	pos	neg	7	2	24	0
msppos	pos	neg	8	2	24	0
msppos	pos	neg	9	2	24	0
msppos	pos	neg	10	2	24	0
mspnegserr	neg	pos	6	1	24	0
mspnegserr	neg	pos	7	1	24	0
mspnegserr	neg	pos	8	1	24	0
mspnegserr	neg	pos	9	1	24	0
mspnegserr	neg	pos	10	1	24	0
mspnegserr	neg	pos	6	2	24	0
mspnegserr	neg	pos	7	2	24	0
mspnegserr	neg	pos	8	2	24	0
mspnegserr	neg	pos	9	2	24	0
mspnegserr	neg	pos	10	2	24	0
mspneg	neg	neg	6	1	24	0
mspneg	neg	neg	7	1	24	0
mspneg	neg	neg	8	1	24	0
mspneg	neg	neg	9	1	24	0
mspneg	neg	neg	10	1	24	0
mspneg	neg	neg	6	2	24	0
mspneg	neg	neg	7	2	24	0
mspneg	neg	neg	8	2	24	0
mspneg	neg	neg	9	2	24	0
mspneg	neg	neg	10	2	24	0
mspposserr	pos	pos	11	1	48	0
mspposserr	pos	pos	12	1	48	0
mspposserr	pos	pos	13	1	48	0
mspposserr	pos	pos	14	1	48	0
mspposserr	pos	pos	15	1	48	0
mspposserr	pos	pos	16	1	48	1
mspposserr	pos	pos	17	1	48	1
mspposserr	pos	pos	18	1	48	1
mspposserr	pos	pos	19	1	48	1
mspposserr	pos	pos	20	1	48	1
mspposserr	pos	pos	21	1	48	1
mspposserr	pos	pos	22	1	48	1
mspposserr	pos	pos	23	1	48	1
mspposserr	pos	pos	24	1	48	1
mspposserr	pos	pos	25	1	48	1
mspposserr	pos	pos	26	1	48	1
mspposserr	pos	pos	11	2	48	0
mspposserr	pos	pos	12	2	48	0
mspposserr	pos	pos	13	2	48	0
mspposserr	pos	pos	14	2	48	0
mspposserr	pos	pos	15	2	48	0
mspposserr	pos	pos	16	2	48	1
mspposserr	pos	pos	17	2	48	1
mspposserr	pos	pos	18	2	48	1
mspposserr	pos	pos	19	2	48	1
mspposserr	pos	pos	20	2	48	1
mspposserr	pos	pos	45	2	48	0
mspposserr	pos	pos	46	2	48	0
mspposserr	pos	pos	47	2	48	0
mspposserr	pos	pos	48	2	48	0
msppos	pos	neg	11	1	48	0
msppos	pos	neg	12	1	48	0
msppos	pos	neg	13	1	48	0
msppos	pos	neg	14	1	48	0
msppos	pos	neg	15	1	48	0
msppos	pos	neg	16	1	48	1
msppos	pos	neg	17	1	48	1
msppos	pos	neg	18	1	48	1
msppos	pos	neg	19	1	48	1
msppos	pos	neg	20	1	48	1
msppos	pos	neg	21	1	48	1
msppos	pos	neg	22	1	48	1
msppos	pos	neg	23	1	48	1
msppos	pos	neg	24	1	48	1
msppos	pos	neg	25	1	48	1
msppos	pos	neg	26	1	48	1
msppos	pos	neg	27	1	48	1
msppos	pos	neg	11	2	48	0
msppos	pos	neg	12	2	48	0
msppos	pos	neg	13	2	48	0
msppos	pos	neg	14	2	48	0
msppos	pos	neg	15	2	48	0
msppos	pos	neg	16	2	48	1
msppos	pos	neg	17	2	48	1
msppos	pos	neg	18	2	48	1
msppos	pos	neg	19	2	48	1
msppos	pos	neg	20	2	48	1
msppos	pos	neg	21	2	48	1
mspnegserr	neg	pos	11	1	48	0
mspnegserr	neg	pos	12	1	48	0
mspnegserr	neg	pos	13	1	48	0
mspnegserr	neg	pos	14	1	48	0
mspnegserr	neg	pos	15	1	48	0
mspnegserr	neg	pos	16	1	48	1
mspnegserr	neg	pos	17	1	48	1
mspnegserr	neg	pos	18	1	48	1
mspnegserr	neg	pos	19	1	48	1
mspnegserr	neg	pos	20	1	48	1
mspnegserr	neg	pos	21	1	48	1
mspnegserr	neg	pos	22	1	48	1
mspnegserr	neg	pos	23	1	48	1
mspnegserr	neg	pos	24	1	48	1
mspnegserr	neg	pos	25	1	48	1
mspnegserr	neg	pos	26	1	48	1
mspnegserr	neg	pos	27	1	48	1
mspnegserr	neg	pos	28	1	48	1
mspnegserr	neg	pos	29	1	48	1
mspnegserr	neg	pos	30	1	48	1
mspnegserr	neg	pos	31	1	48	1
mspnegserr	neg	pos	11	2	48	0
mspnegserr	neg	pos	12	2	48	0
mspnegserr	neg	pos	13	2	48	0
mspnegserr	neg	pos	14	2	48	0
mspnegserr	neg	pos	15	2	48	0
mspnegserr	neg	pos	16	2	48	1
mspnegserr	neg	pos	17	2	48	1
mspnegserr	neg	pos	18	2	48	1
mspnegserr	neg	pos	19	2	48	1
mspnegserr	neg	pos	20	2	48	1
mspnegserr	neg	pos	21	2	48	1
mspnegserr	neg	pos	22	2	48	1
mspneg	neg	neg	11	1	48	0
mspneg	neg	neg	12	1	48	0
mspneg	neg	neg	13	1	48	0
mspneg	neg	neg	14	1	48	0
mspneg	neg	neg	15	1	48	0
mspneg	neg	neg	16	1	48	1
mspneg	neg	neg	17	1	48	1
mspneg	neg	neg	18	1	48	1
mspneg	neg	neg	19	1	48	1
mspneg	neg	neg	20	1	48	1
mspneg	neg	neg	21	1	48	1
mspneg	neg	neg	22	1	48	1
mspneg	neg	neg	23	1	48	1
mspneg	neg	neg	24	1	48	1
mspneg	neg	neg	25	1	48	1
mspneg	neg	neg	11	2	48	0
mspneg	neg	neg	12	2	48	0
mspneg	neg	neg	13	2	48	0
mspneg	neg	neg	14	2	48	0
mspneg	neg	neg	15	2	48	0
mspneg	neg	neg	16	2	48	1
mspneg	neg	neg	17	2	48	1
mspneg	neg	neg	18	2	48	1
mspneg	neg	neg	19	2	48	1
mspneg	neg	neg	20	2	48	1
mspneg	neg	neg	21	2	48	1
mspneg	neg	neg	22	2	48	1
mspneg	neg	neg	23	2	48	1
mspneg	neg	neg	24	2	48	1
mspneg	neg	neg	25	2	48	1
mspneg	neg	neg	26	2	48	1
mspneg	neg	neg	27	2	48	1
mspneg	neg	neg	28	2	48	1
mspneg	neg	neg	29	2	48	1
mspneg	neg	neg	30	2	48	1
mspneg	neg	neg	31	2	48	1
mspneg	neg	neg	32	2	48	1
mspneg	neg	neg	33	2	48	1
mspposserr	pos	pos	27	1	72	1
mspposserr	pos	pos	28	1	72	1
mspposserr	pos	pos	29	1	72	1
mspposserr	pos	pos	30	1	72	1
mspposserr	pos	pos	31	1	72	1
mspposserr	pos	pos	32	1	72	1
mspposserr	pos	pos	21	2	72	1
mspposserr	pos	pos	22	2	72	1
mspposserr	pos	pos	23	2	72	1
mspposserr	pos	pos	24	2	72	1
mspposserr	pos	pos	25	2	72	1
msppos	pos	neg	28	1	72	1
msppos	pos	neg	29	1	72	1
msppos	pos	neg	30	1	72	1
msppos	pos	neg	31	1	72	1
msppos	pos	neg	32	1	72	1
msppos	pos	neg	33	1	72	1
msppos	pos	neg	34	1	72	1
msppos	pos	neg	35	1	72	1
msppos	pos	neg	36	1	72	1
msppos	pos	neg	37	1	72	1
msppos	pos	neg	49	1	72	0
msppos	pos	neg	50	1	72	0
msppos	pos	neg	22	2	72	1
msppos	pos	neg	23	2	72	1
msppos	pos	neg	24	2	72	1
msppos	pos	neg	25	2	72	1
msppos	pos	neg	26	2	72	1
msppos	pos	neg	27	2	72	1
msppos	pos	neg	39	2	72	0
msppos	pos	neg	40	2	72	0
msppos	pos	neg	41	2	72	0
mspnegserr	neg	pos	32	1	72	1
mspnegserr	neg	pos	33	1	72	1
mspnegserr	neg	pos	34	1	72	1
mspnegserr	neg	pos	35	1	72	1
mspnegserr	neg	pos	36	1	72	1
mspnegserr	neg	pos	23	2	72	1
mspnegserr	neg	pos	24	2	72	1
mspnegserr	neg	pos	25	2	72	1
mspnegserr	neg	pos	26	2	72	1
mspnegserr	neg	pos	27	2	72	1
mspnegserr	neg	pos	28	2	72	1
mspnegserr	neg	pos	29	2	72	1
mspnegserr	neg	pos	30	2	72	1
mspneg	neg	neg	26	1	72	1
mspneg	neg	neg	27	1	72	1
mspneg	neg	neg	28	1	72	1
mspneg	neg	neg	29	1	72	1
mspneg	neg	neg	30	1	72	1
mspneg	neg	neg	31	1	72	1
mspneg	neg	neg	32	1	72	1
mspneg	neg	neg	34	2	72	1
mspneg	neg	neg	35	2	72	1
mspneg	neg	neg	36	2	72	1
mspneg	neg	neg	37	2	72	1
mspneg	neg	neg	38	2	72	1
mspneg	neg	neg	39	2	72	1
mspneg	neg	neg	40	2	72	1
mspneg	neg	neg	41	2	72	1
mspneg	neg	neg	42	2	72	1
mspposserr	pos	pos	33	1	96	1
mspposserr	pos	pos	34	1	96	1
mspposserr	pos	pos	35	1	96	1
mspposserr	pos	pos	36	1	96	1
mspposserr	pos	pos	37	1	96	1
mspposserr	pos	pos	38	1	96	1
mspposserr	pos	pos	39	1	96	1
mspposserr	pos	pos	40	1	96	1
mspposserr	pos	pos	41	1	96	1
mspposserr	pos	pos	44	1	96	0
mspposserr	pos	pos	45	1	96	0
mspposserr	pos	pos	46	1	96	0
mspposserr	pos	pos	47	1	96	0
mspposserr	pos	pos	48	1	96	0
mspposserr	pos	pos	26	2	96	1
mspposserr	pos	pos	27	2	96	1
mspposserr	pos	pos	28	2	96	1
mspposserr	pos	pos	29	2	96	1
mspposserr	pos	pos	30	2	96	1
mspposserr	pos	pos	31	2	96	1
mspposserr	pos	pos	32	2	96	1
mspposserr	pos	pos	33	2	96	1
mspposserr	pos	pos	34	2	96	1
mspposserr	pos	pos	35	2	96	1
mspposserr	pos	pos	36	2	96	1
mspposserr	pos	pos	37	2	96	1
mspposserr	pos	pos	38	2	96	1
mspposserr	pos	pos	39	2	96	1
mspposserr	pos	pos	40	2	96	1
mspposserr	pos	pos	41	2	96	1
mspposserr	pos	pos	42	2	96	1
mspposserr	pos	pos	43	2	96	1
msppos	pos	neg	38	1	96	1
msppos	pos	neg	39	1	96	1
msppos	pos	neg	40	1	96	1
msppos	pos	neg	41	1	96	1
msppos	pos	neg	42	1	96	1
msppos	pos	neg	43	1	96	1
msppos	pos	neg	44	1	96	1
msppos	pos	neg	45	1	96	1
msppos	pos	neg	46	1	96	1
msppos	pos	neg	47	1	96	1
msppos	pos	neg	48	1	96	1
msppos	pos	neg	28	2	96	1
msppos	pos	neg	29	2	96	1
msppos	pos	neg	30	2	96	1
msppos	pos	neg	31	2	96	1
msppos	pos	neg	32	2	96	1
msppos	pos	neg	33	2	96	1
msppos	pos	neg	34	2	96	1
msppos	pos	neg	35	2	96	1
msppos	pos	neg	36	2	96	1
msppos	pos	neg	37	2	96	1
msppos	pos	neg	42	2	96	0
msppos	pos	neg	43	2	96	0
msppos	pos	neg	44	2	96	0
msppos	pos	neg	45	2	96	0
msppos	pos	neg	46	2	96	0
msppos	pos	neg	47	2	96	0
msppos	pos	neg	48	2	96	0
msppos	pos	neg	49	2	96	0
mspnegserr	neg	pos	37	1	96	1
mspnegserr	neg	pos	38	1	96	1
mspnegserr	neg	pos	39	1	96	1
mspnegserr	neg	pos	40	1	96	1
mspnegserr	neg	pos	41	1	96	1
mspnegserr	neg	pos	42	1	96	1
mspnegserr	neg	pos	43	1	96	1
mspnegserr	neg	pos	44	1	96	1
mspnegserr	neg	pos	45	1	96	1
mspnegserr	neg	pos	46	1	96	1
mspnegserr	neg	pos	47	1	96	1
mspnegserr	neg	pos	48	1	96	1
mspnegserr	neg	pos	49	1	96	1
mspnegserr	neg	pos	50	1	96	1
mspnegserr	neg	pos	31	2	96	1
mspnegserr	neg	pos	32	2	96	1
mspnegserr	neg	pos	33	2	96	1
mspnegserr	neg	pos	34	2	96	1
mspnegserr	neg	pos	35	2	96	1
mspnegserr	neg	pos	36	2	96	1
mspnegserr	neg	pos	37	2	96	1
mspnegserr	neg	pos	38	2	96	1
mspnegserr	neg	pos	39	2	96	1
mspnegserr	neg	pos	40	2	96	1
mspnegserr	neg	pos	41	2	96	1
mspnegserr	neg	pos	42	2	96	1
mspnegserr	neg	pos	43	2	96	1
mspnegserr	neg	pos	44	2	96	1
mspnegserr	neg	pos	45	2	96	1
mspnegserr	neg	pos	46	2	96	1
mspnegserr	neg	pos	47	2	96	1
mspnegserr	neg	pos	48	2	96	1
mspnegserr	neg	pos	49	2	96	1
mspnegserr	neg	pos	50	2	96	1
mspneg	neg	neg	33	1	96	1
mspneg	neg	neg	34	1	96	1
mspneg	neg	neg	35	1	96	1
mspneg	neg	neg	36	1	96	1
mspneg	neg	neg	37	1	96	1
mspneg	neg	neg	38	1	96	1
mspneg	neg	neg	39	1	96	1
mspneg	neg	neg	40	1	96	1
mspneg	neg	neg	41	1	96	1
mspneg	neg	neg	42	1	96	1
mspneg	neg	neg	43	1	96	1
mspneg	neg	neg	44	1	96	1
mspneg	neg	neg	45	1	96	1
mspneg	neg	neg	46	1	96	1
mspneg	neg	neg	47	1	96	1
mspneg	neg	neg	48	1	96	1
mspneg	neg	neg	49	1	96	1
mspneg	neg	neg	50	1	96	1
mspneg	neg	neg	43	2	96	1
mspneg	neg	neg	44	2	96	1
mspneg	neg	neg	45	2	96	1
mspneg	neg	neg	46	2	96	1
mspneg	neg	neg	47	2	96	1
mspneg	neg	neg	48	2	96	1
mspneg	neg	neg	49	2	96	1
mspneg	neg	neg	50	2	96	1
mspposserr	pos	pos	42	1	120	1
mspposserr	pos	pos	43	1	120	1
mspposserr	pos	pos	49	1	120	0
mspposserr	pos	pos	50	1	120	0
mspposserr	pos	pos	44	2	120	1
mspposserr	pos	pos	49	2	120	0
msppos	pos	neg	38	2	120	1
mspposserr	pos	pos	50	2	168	0
msppos	pos	neg	50	2	168	0
mspposserr	pos	pos	1	1	6	0
mspposserr	pos	pos	2	1	6	0
mspposserr	pos	pos	3	1	6	0
mspposserr	pos	pos	4	1	6	0
mspposserr	pos	pos	5	1	6	0
mspposserr	pos	pos	1	2	6	0
mspposserr	pos	pos	2	2	6	0
mspposserr	pos	pos	3	2	6	0
mspposserr	pos	pos	4	2	6	0
mspposserr	pos	pos	5	2	6	0
msppos	pos	neg	1	1	6	0
msppos	pos	neg	2	1	6	0
msppos	pos	neg	3	1	6	0
msppos	pos	neg	4	1	6	0
msppos	pos	neg	5	1	6	0
msppos	pos	neg	1	2	6	0
msppos	pos	neg	2	2	6	0
msppos	pos	neg	3	2	6	0
msppos	pos	neg	4	2	6	0
msppos	pos	neg	5	2	6	0
mspnegserr	neg	pos	1	1	6	0
mspnegserr	neg	pos	2	1	6	0
mspnegserr	neg	pos	3	1	6	0
mspnegserr	neg	pos	4	1	6	0
mspnegserr	neg	pos	5	1	6	0
mspnegserr	neg	pos	1	2	6	0
mspnegserr	neg	pos	2	2	6	0
mspnegserr	neg	pos	3	2	6	0
mspnegserr	neg	pos	4	2	6	0
mspnegserr	neg	pos	5	2	6	0
mspneg	neg	neg	1	1	6	0
mspneg	neg	neg	2	1	6	0
mspneg	neg	neg	3	1	6	0
mspneg	neg	neg	4	1	6	0
mspneg	neg	neg	5	1	6	0
mspneg	neg	neg	1	2	6	0
mspneg	neg	neg	2	2	6	0
mspneg	neg	neg	3	2	6	0
mspneg	neg	neg	4	2	6	0
mspneg	neg	neg	5	2	6	0

## Sheet: Fig2B-EclosionDatasheet-SER1
treatment	mspdia	serratia	individual	rep	hour	status
mspneg	neg	neg	6	1	24	0
mspneg	neg	neg	7	1	24	0
mspneg	neg	neg	8	1	24	0
mspneg	neg	neg	9	1	24	0
mspneg	neg	neg	10	1	24	0
mspneg	neg	neg	6	2	24	0
mspneg	neg	neg	7	2	24	0
mspneg	neg	neg	8	2	24	0
mspneg	neg	neg	9	2	24	0
mspneg	neg	neg	10	2	24	0
mspneg	neg	neg	11	1	48	0
mspneg	neg	neg	12	1	48	0
mspneg	neg	neg	13	1	48	0
mspneg	neg	neg	14	1	48	0
mspneg	neg	neg	15	1	48	0
mspneg	neg	neg	11	2	48	0
mspneg	neg	neg	12	2	48	0
mspneg	neg	neg	13	2	48	0
mspneg	neg	neg	14	2	48	0
mspneg	neg	neg	15	2	48	0
mspneg	neg	neg	16	2	72	1
mspneg	neg	neg	17	2	72	1
mspneg	neg	neg	18	2	72	1
mspneg	neg	neg	16	1	96	1
mspneg	neg	neg	17	1	96	1
mspneg	neg	neg	18	1	96	1
mspneg	neg	neg	19	1	96	1
mspneg	neg	neg	20	1	96	1
mspneg	neg	neg	21	1	96	1
mspneg	neg	neg	22	1	96	1
mspneg	neg	neg	23	1	96	1
mspneg	neg	neg	24	1	96	1
mspneg	neg	neg	19	2	96	1
mspneg	neg	neg	20	2	96	1
mspneg	neg	neg	21	2	96	1
mspneg	neg	neg	22	2	96	1
mspneg	neg	neg	23	2	96	1
mspneg	neg	neg	24	2	96	1
mspneg	neg	neg	25	2	96	1
mspneg	neg	neg	25	1	96	0
mspneg	neg	neg	26	1	96	0
mspneg	neg	neg	27	1	96	0
mspneg	neg	neg	28	1	96	0
mspneg	neg	neg	29	1	96	0
mspneg	neg	neg	26	2	96	0
mspneg	neg	neg	27	2	96	0
mspneg	neg	neg	28	2	96	0
mspneg	neg	neg	29	2	96	0
mspneg	neg	neg	30	2	96	0
mspneg	neg	neg	30	1	120	1
mspneg	neg	neg	31	1	120	1
mspneg	neg	neg	32	1	120	1
mspneg	neg	neg	33	1	120	1
mspneg	neg	neg	31	2	120	1
mspneg	neg	neg	32	2	120	1
mspneg	neg	neg	33	2	120	1
mspneg	neg	neg	34	2	120	1
mspneg	neg	neg	35	2	120	1
mspneg	neg	neg	34	1	168	1
mspneg	neg	neg	35	1	168	1
mspneg	neg	neg	36	1	168	1
mspneg	neg	neg	37	1	168	1
mspneg	neg	neg	38	1	168	1
mspneg	neg	neg	39	1	168	1
mspneg	neg	neg	40	1	168	1
mspneg	neg	neg	41	1	168	1
mspneg	neg	neg	42	1	168	1
mspneg	neg	neg	43	1	168	1
mspneg	neg	neg	44	1	168	1
mspneg	neg	neg	45	1	168	1
mspneg	neg	neg	46	1	168	1
mspneg	neg	neg	47	1	168	1
mspneg	neg	neg	48	1	168	1
mspneg	neg	neg	49	1	168	1
mspneg	neg	neg	50	1	168	1
mspneg	neg	neg	36	2	168	1
mspneg	neg	neg	37	2	168	1
mspneg	neg	neg	38	2	168	1
mspneg	neg	neg	39	2	168	1
mspneg	neg	neg	40	2	168	1
mspneg	neg	neg	41	2	168	1
mspneg	neg	neg	42	2	168	1
mspneg	neg	neg	43	2	168	1
mspneg	neg	neg	44	2	168	1
mspneg	neg	neg	45	2	168	1
mspneg	neg	neg	46	2	168	1
mspneg	neg	neg	47	2	168	1
mspneg	neg	neg	48	2	168	1
mspneg	neg	neg	49	2	168	1
mspneg	neg	neg	50	2	168	1
mspneg	neg	neg	1	1	6	0
mspneg	neg	neg	2	1	6	0
mspneg	neg	neg	3	1	6	0
mspneg	neg	neg	4	1	6	0
mspneg	neg	neg	5	1	6	0
mspneg	neg	neg	1	2	6	0
mspneg	neg	neg	2	2	6	0
mspneg	neg	neg	3	2	6	0
mspneg	neg	neg	4	2	6	0
mspneg	neg	neg	5	2	6	0
mspneg_serr	neg	pos	6	1	24	0
mspneg_serr	neg	pos	7	1	24	0
mspneg_serr	neg	pos	8	1	24	0
mspneg_serr	neg	pos	9	1	24	0
mspneg_serr	neg	pos	10	1	24	0
mspneg_serr	neg	pos	6	2	24	0
mspneg_serr	neg	pos	7	2	24	0
mspneg_serr	neg	pos	8	2	24	0
mspneg_serr	neg	pos	9	2	24	0
mspneg_serr	neg	pos	10	2	24	0
mspneg_serr	neg	pos	11	1	48	0
mspneg_serr	neg	pos	12	1	48	0
mspneg_serr	neg	pos	13	1	48	0
mspneg_serr	neg	pos	14	1	48	0
mspneg_serr	neg	pos	15	1	48	0
mspneg_serr	neg	pos	11	2	48	0
mspneg_serr	neg	pos	12	2	48	0
mspneg_serr	neg	pos	13	2	48	0
mspneg_serr	neg	pos	14	2	48	0
mspneg_serr	neg	pos	15	2	48	0
mspneg_serr	neg	pos	16	1	72	1
mspneg_serr	neg	pos	17	1	72	1
mspneg_serr	neg	pos	18	1	96	1
mspneg_serr	neg	pos	19	1	96	1
mspneg_serr	neg	pos	20	1	96	1
mspneg_serr	neg	pos	21	1	96	1
mspneg_serr	neg	pos	22	1	96	1
mspneg_serr	neg	pos	23	1	96	1
mspneg_serr	neg	pos	24	1	96	1
mspneg_serr	neg	pos	25	1	96	1
mspneg_serr	neg	pos	26	1	96	1
mspneg_serr	neg	pos	27	1	96	1
mspneg_serr	neg	pos	28	1	96	1
mspneg_serr	neg	pos	29	1	96	1
mspneg_serr	neg	pos	30	1	96	1
mspneg_serr	neg	pos	16	2	96	1
mspneg_serr	neg	pos	17	2	96	1
mspneg_serr	neg	pos	18	2	96	1
mspneg_serr	neg	pos	19	2	96	1
mspneg_serr	neg	pos	20	2	96	1
mspneg_serr	neg	pos	21	2	96	1
mspneg_serr	neg	pos	31	1	96	0
mspneg_serr	neg	pos	32	1	96	0
mspneg_serr	neg	pos	33	1	96	0
mspneg_serr	neg	pos	34	1	96	0
mspneg_serr	neg	pos	35	1	96	0
mspneg_serr	neg	pos	22	2	96	0
mspneg_serr	neg	pos	23	2	96	0
mspneg_serr	neg	pos	24	2	96	0
mspneg_serr	neg	pos	25	2	96	0
mspneg_serr	neg	pos	26	2	96	0
mspneg_serr	neg	pos	36	1	120	1
mspneg_serr	neg	pos	37	1	120	1
mspneg_serr	neg	pos	27	2	120	1
mspneg_serr	neg	pos	28	2	120	1
mspneg_serr	neg	pos	29	2	120	1
mspneg_serr	neg	pos	30	2	120	1
mspneg_serr	neg	pos	31	2	120	1
mspneg_serr	neg	pos	32	2	120	1
mspneg_serr	neg	pos	38	1	168	1
mspneg_serr	neg	pos	39	1	168	1
mspneg_serr	neg	pos	40	1	168	1
mspneg_serr	neg	pos	41	1	168	1
mspneg_serr	neg	pos	42	1	168	1
mspneg_serr	neg	pos	43	1	168	1
mspneg_serr	neg	pos	44	1	168	1
mspneg_serr	neg	pos	45	1	168	1
mspneg_serr	neg	pos	46	1	168	1
mspneg_serr	neg	pos	47	1	168	1
mspneg_serr	neg	pos	48	1	168	1
mspneg_serr	neg	pos	49	1	168	1
mspneg_serr	neg	pos	50	1	168	1
mspneg_serr	neg	pos	33	2	168	1
mspneg_serr	neg	pos	34	2	168	1
mspneg_serr	neg	pos	35	2	168	1
mspneg_serr	neg	pos	36	2	168	1
mspneg_serr	neg	pos	37	2	168	1
mspneg_serr	neg	pos	38	2	168	1
mspneg_serr	neg	pos	39	2	168	1
mspneg_serr	neg	pos	40	2	168	1
mspneg_serr	neg	pos	41	2	168	1
mspneg_serr	neg	pos	42	2	168	1
mspneg_serr	neg	pos	43	2	168	1
mspneg_serr	neg	pos	44	2	168	1
mspneg_serr	neg	pos	45	2	168	1
mspneg_serr	neg	pos	46	2	168	1
mspneg_serr	neg	pos	47	2	168	1
mspneg_serr	neg	pos	48	2	168	1
mspneg_serr	neg	pos	49	2	168	1
mspneg_serr	neg	pos	50	2	168	1
mspneg_serr	neg	pos	1	1	6	0
mspneg_serr	neg	pos	2	1	6	0
mspneg_serr	neg	pos	3	1	6	0
mspneg_serr	neg	pos	4	1	6	0
mspneg_serr	neg	pos	5	1	6	0
mspneg_serr	neg	pos	1	2	6	0
mspneg_serr	neg	pos	2	2	6	0
mspneg_serr	neg	pos	3	2	6	0
mspneg_serr	neg	pos	4	2	6	0
mspneg_serr	neg	pos	5	2	6	0
msppos	pos	neg	6	1	24	0
msppos	pos	neg	7	1	24	0
msppos	pos	neg	8	1	24	0
msppos	pos	neg	9	1	24	0
msppos	pos	neg	10	1	24	0
msppos	pos	neg	6	2	24	0
msppos	pos	neg	7	2	24	0
msppos	pos	neg	8	2	24	0
msppos	pos	neg	9	2	24	0
msppos	pos	neg	10	2	24	0
msppos	pos	neg	11	1	48	0
msppos	pos	neg	12	1	48	0
msppos	pos	neg	13	1	48	0
msppos	pos	neg	14	1	48	0
msppos	pos	neg	15	1	48	0
msppos	pos	neg	11	2	48	0
msppos	pos	neg	12	2	48	0
msppos	pos	neg	13	2	48	0
msppos	pos	neg	14	2	48	0
msppos	pos	neg	15	2	48	0
msppos	pos	neg	39	1	72	1
msppos	pos	neg	40	1	72	1
msppos	pos	neg	16	1	72	0
msppos	pos	neg	17	1	72	0
msppos	pos	neg	16	2	72	0
msppos	pos	neg	17	2	72	0
msppos	pos	neg	18	2	72	0
msppos	pos	neg	41	1	96	1
msppos	pos	neg	42	1	96	1
msppos	pos	neg	43	1	96	1
msppos	pos	neg	44	1	96	1
msppos	pos	neg	45	1	96	1
msppos	pos	neg	46	1	96	1
msppos	pos	neg	47	1	96	1
msppos	pos	neg	48	1	96	1
msppos	pos	neg	49	1	96	1
msppos	pos	neg	47	2	96	1
msppos	pos	neg	48	2	96	1
msppos	pos	neg	49	2	96	1
msppos	pos	neg	50	2	96	1
msppos	pos	neg	18	1	96	0
msppos	pos	neg	19	1	96	0
msppos	pos	neg	20	1	96	0
msppos	pos	neg	21	1	96	0
msppos	pos	neg	22	1	96	0
msppos	pos	neg	19	2	96	0
msppos	pos	neg	20	2	96	0
msppos	pos	neg	21	2	96	0
msppos	pos	neg	22	2	96	0
msppos	pos	neg	23	2	96	0
msppos	pos	neg	24	2	96	0
msppos	pos	neg	25	2	96	0
msppos	pos	neg	26	2	96	0
msppos	pos	neg	27	2	96	0
msppos	pos	neg	28	2	96	0
msppos	pos	neg	29	2	96	0
msppos	pos	neg	30	2	96	0
msppos	pos	neg	31	2	96	0
msppos	pos	neg	32	2	96	0
msppos	pos	neg	33	2	96	0
msppos	pos	neg	34	2	96	0
msppos	pos	neg	35	2	96	0
msppos	pos	neg	40	2	96	0
msppos	pos	neg	23	1	96	0
msppos	pos	neg	24	1	96	0
msppos	pos	neg	25	1	96	0
msppos	pos	neg	26	1	96	0
msppos	pos	neg	27	1	96	0
msppos	pos	neg	36	2	96	0
msppos	pos	neg	37	2	96	0
msppos	pos	neg	38	2	96	0
msppos	pos	neg	39	2	96	0
msppos	pos	neg	50	1	120	1
msppos	pos	neg	28	1	120	0
msppos	pos	neg	29	1	120	0
msppos	pos	neg	30	1	120	0
msppos	pos	neg	31	1	120	0
msppos	pos	neg	32	1	120	0
msppos	pos	neg	41	2	120	0
msppos	pos	neg	42	2	120	0
msppos	pos	neg	43	2	120	0
msppos	pos	neg	44	2	120	0
msppos	pos	neg	33	1	168	0
msppos	pos	neg	34	1	168	0
msppos	pos	neg	35	1	168	0
msppos	pos	neg	36	1	168	0
msppos	pos	neg	37	1	168	0
msppos	pos	neg	38	1	168	0
msppos	pos	neg	45	2	168	0
msppos	pos	neg	46	2	168	0
msppos	pos	neg	1	1	6	0
msppos	pos	neg	2	1	6	0
msppos	pos	neg	3	1	6	0
msppos	pos	neg	4	1	6	0
msppos	pos	neg	5	1	6	0
msppos	pos	neg	1	2	6	0
msppos	pos	neg	2	2	6	0
msppos	pos	neg	3	2	6	0
msppos	pos	neg	4	2	6	0
msppos	pos	neg	5	2	6	0
msppos_serr	pos	pos	6	1	24	0
msppos_serr	pos	pos	7	1	24	0
msppos_serr	pos	pos	8	1	24	0
msppos_serr	pos	pos	9	1	24	0
msppos_serr	pos	pos	10	1	24	0
msppos_serr	pos	pos	6	2	24	0
msppos_serr	pos	pos	7	2	24	0
msppos_serr	pos	pos	8	2	24	0
msppos_serr	pos	pos	9	2	24	0
msppos_serr	pos	pos	10	2	24	0
msppos_serr	pos	pos	16	2	48	0
msppos_serr	pos	pos	17	2	48	0
msppos_serr	pos	pos	18	2	48	0
msppos_serr	pos	pos	19	2	48	0
msppos_serr	pos	pos	11	1	48	0
msppos_serr	pos	pos	12	1	48	0
msppos_serr	pos	pos	13	1	48	0
msppos_serr	pos	pos	14	1	48	0
msppos_serr	pos	pos	15	1	48	0
msppos_serr	pos	pos	11	2	48	0
msppos_serr	pos	pos	12	2	48	0
msppos_serr	pos	pos	13	2	48	0
msppos_serr	pos	pos	14	2	48	0
msppos_serr	pos	pos	15	2	48	0
msppos_serr	pos	pos	43	1	72	1
msppos_serr	pos	pos	44	1	72	1
msppos_serr	pos	pos	45	1	72	1
msppos_serr	pos	pos	46	2	72	1
msppos_serr	pos	pos	47	2	72	1
msppos_serr	pos	pos	16	1	72	0
msppos_serr	pos	pos	20	2	72	0
msppos_serr	pos	pos	46	1	96	1
msppos_serr	pos	pos	47	1	96	1
msppos_serr	pos	pos	48	1	96	1
msppos_serr	pos	pos	49	1	96	1
msppos_serr	pos	pos	48	2	96	1
msppos_serr	pos	pos	49	2	96	1
msppos_serr	pos	pos	50	2	96	1
msppos_serr	pos	pos	17	1	96	0
msppos_serr	pos	pos	18	1	96	0
msppos_serr	pos	pos	19	1	96	0
msppos_serr	pos	pos	20	1	96	0
msppos_serr	pos	pos	21	1	96	0
msppos_serr	pos	pos	22	1	96	0
msppos_serr	pos	pos	23	1	96	0
msppos_serr	pos	pos	24	1	96	0
msppos_serr	pos	pos	25	1	96	0
msppos_serr	pos	pos	26	1	96	0
msppos_serr	pos	pos	27	1	96	0
msppos_serr	pos	pos	28	1	96	0
msppos_serr	pos	pos	29	1	96	0
msppos_serr	pos	pos	21	2	96	0
msppos_serr	pos	pos	22	2	96	0
msppos_serr	pos	pos	23	2	96	0
msppos_serr	pos	pos	24	2	96	0
msppos_serr	pos	pos	25	2	96	0
msppos_serr	pos	pos	26	2	96	0
msppos_serr	pos	pos	27	2	96	0
msppos_serr	pos	pos	28	2	96	0
msppos_serr	pos	pos	29	2	96	0
msppos_serr	pos	pos	30	2	96	0
msppos_serr	pos	pos	31	2	96	0
msppos_serr	pos	pos	32	2	96	0
msppos_serr	pos	pos	33	2	96	0
msppos_serr	pos	pos	34	2	96	0
msppos_serr	pos	pos	35	2	96	0
msppos_serr	pos	pos	30	1	96	0
msppos_serr	pos	pos	31	1	96	0
msppos_serr	pos	pos	32	1	96	0
msppos_serr	pos	pos	33	1	96	0
msppos_serr	pos	pos	34	1	96	0
msppos_serr	pos	pos	36	2	96	0
msppos_serr	pos	pos	37	2	96	0
msppos_serr	pos	pos	38	2	96	0
msppos_serr	pos	pos	39	2	96	0
msppos_serr	pos	pos	40	2	96	0
msppos_serr	pos	pos	35	1	120	0
msppos_serr	pos	pos	36	1	120	0
msppos_serr	pos	pos	37	1	120	0
msppos_serr	pos	pos	38	1	120	0
msppos_serr	pos	pos	41	2	120	0
msppos_serr	pos	pos	50	1	168	1
msppos_serr	pos	pos	39	1	168	0
msppos_serr	pos	pos	40	1	168	0
msppos_serr	pos	pos	41	1	168	0
msppos_serr	pos	pos	42	1	168	0
msppos_serr	pos	pos	42	2	168	0
msppos_serr	pos	pos	43	2	168	0
msppos_serr	pos	pos	44	2	168	0
msppos_serr	pos	pos	45	2	168	0
msppos_serr	pos	pos	1	1	6	0
msppos_serr	pos	pos	2	1	6	0
msppos_serr	pos	pos	3	1	6	0
msppos_serr	pos	pos	4	1	6	0
msppos_serr	pos	pos	5	1	6	0
msppos_serr	pos	pos	1	2	6	0
msppos_serr	pos	pos	2	2	6	0
msppos_serr	pos	pos	3	2	6	0
msppos_serr	pos	pos	4	2	6	0
msppos_serr	pos	pos	5	2	6	0

## Sheet: Fig2C-DeathDatasheet-SER1
treatment	mspdia	serratia	individual	rep	hour	status
mspneg	neg	neg	1	1	6	0
mspneg	neg	neg	2	1	6	0
mspneg	neg	neg	3	1	6	0
mspneg	neg	neg	4	1	6	0
mspneg	neg	neg	5	1	6	0
mspneg_serr	neg	pos	1	1	6	0
mspneg_serr	neg	pos	2	1	6	0
mspneg_serr	neg	pos	3	1	6	0
mspneg_serr	neg	pos	4	1	6	0
mspneg_serr	neg	pos	5	1	6	0
msppos	pos	neg	1	1	6	0
msppos	pos	neg	2	1	6	0
msppos	pos	neg	3	1	6	0
msppos	pos	neg	4	1	6	0
msppos	pos	neg	5	1	6	0
msppos_serr	pos	pos	1	1	6	0
msppos_serr	pos	pos	2	1	6	0
msppos_serr	pos	pos	3	1	6	0
msppos_serr	pos	pos	4	1	6	0
msppos_serr	pos	pos	5	1	6	0
mspneg	neg	neg	6	1	24	0
mspneg	neg	neg	7	1	24	0
mspneg	neg	neg	8	1	24	0
mspneg	neg	neg	9	1	24	0
mspneg	neg	neg	10	1	24	0
mspneg_serr	neg	pos	6	1	24	0
mspneg_serr	neg	pos	7	1	24	0
mspneg_serr	neg	pos	8	1	24	0
mspneg_serr	neg	pos	9	1	24	0
mspneg_serr	neg	pos	10	1	24	0
msppos	pos	neg	6	1	24	0
msppos	pos	neg	7	1	24	0
msppos	pos	neg	8	1	24	0
msppos	pos	neg	9	1	24	0
msppos	pos	neg	10	1	24	0
msppos_serr	pos	pos	6	1	24	0
msppos_serr	pos	pos	7	1	24	0
msppos_serr	pos	pos	8	1	24	0
msppos_serr	pos	pos	9	1	24	0
msppos_serr	pos	pos	10	1	24	0
mspneg	neg	neg	11	1	48	0
mspneg	neg	neg	12	1	48	0
mspneg	neg	neg	13	1	48	0
mspneg	neg	neg	14	1	48	0
mspneg	neg	neg	15	1	48	0
mspneg_serr	neg	pos	11	1	48	0
mspneg_serr	neg	pos	12	1	48	0
mspneg_serr	neg	pos	13	1	48	0
mspneg_serr	neg	pos	14	1	48	0
mspneg_serr	neg	pos	15	1	48	0
msppos	pos	neg	11	1	48	0
msppos	pos	neg	12	1	48	0
msppos	pos	neg	13	1	48	0
msppos	pos	neg	14	1	48	0
msppos	pos	neg	15	1	48	0
msppos_serr	pos	pos	11	1	48	0
msppos_serr	pos	pos	12	1	48	0
msppos_serr	pos	pos	13	1	48	0
msppos_serr	pos	pos	14	1	48	0
msppos_serr	pos	pos	15	1	48	0
msppos	pos	neg	16	1	72	1
msppos	pos	neg	17	1	72	1
msppos_serr	pos	pos	16	1	72	1
mspneg	neg	neg	25	1	96	0
mspneg	neg	neg	26	1	96	0
mspneg	neg	neg	27	1	96	0
mspneg	neg	neg	28	1	96	0
mspneg	neg	neg	29	1	96	0
mspneg_serr	neg	pos	31	1	96	0
mspneg_serr	neg	pos	32	1	96	0
mspneg_serr	neg	pos	33	1	96	0
mspneg_serr	neg	pos	34	1	96	0
mspneg_serr	neg	pos	35	1	96	0
msppos	pos	neg	18	1	96	1
msppos	pos	neg	19	1	96	1
msppos	pos	neg	20	1	96	1
msppos	pos	neg	21	1	96	1
msppos	pos	neg	22	1	96	1
msppos	pos	neg	23	1	96	0
msppos	pos	neg	24	1	96	0
msppos	pos	neg	25	1	96	0
msppos	pos	neg	26	1	96	0
msppos	pos	neg	27	1	96	0
msppos_serr	pos	pos	17	1	96	1
msppos_serr	pos	pos	18	1	96	1
msppos_serr	pos	pos	19	1	96	1
msppos_serr	pos	pos	20	1	96	1
msppos_serr	pos	pos	21	1	96	1
msppos_serr	pos	pos	22	1	96	1
msppos_serr	pos	pos	23	1	96	1
msppos_serr	pos	pos	24	1	96	1
msppos_serr	pos	pos	25	1	96	1
msppos_serr	pos	pos	26	1	96	1
msppos_serr	pos	pos	27	1	96	1
msppos_serr	pos	pos	28	1	96	1
msppos_serr	pos	pos	29	1	96	1
msppos_serr	pos	pos	30	1	96	0
msppos_serr	pos	pos	31	1	96	0
msppos_serr	pos	pos	32	1	96	0
msppos_serr	pos	pos	33	1	96	0
msppos_serr	pos	pos	34	1	96	0
msppos	pos	neg	28	1	120	1
msppos	pos	neg	29	1	120	1
msppos	pos	neg	30	1	120	1
msppos	pos	neg	31	1	120	1
msppos	pos	neg	32	1	120	1
msppos_serr	pos	pos	35	1	120	1
msppos_serr	pos	pos	36	1	120	1
msppos_serr	pos	pos	37	1	120	1
msppos_serr	pos	pos	38	1	120	1
mspneg	neg	neg	16	1	168	0
mspneg	neg	neg	17	1	168	0
mspneg	neg	neg	18	1	168	0
mspneg	neg	neg	19	1	168	0
mspneg	neg	neg	20	1	168	0
mspneg	neg	neg	21	1	168	0
mspneg	neg	neg	22	1	168	0
mspneg	neg	neg	23	1	168	0
mspneg	neg	neg	24	1	168	0
mspneg	neg	neg	30	1	168	0
mspneg	neg	neg	31	1	168	0
mspneg	neg	neg	32	1	168	0
mspneg	neg	neg	33	1	168	0
mspneg	neg	neg	34	1	168	0
mspneg	neg	neg	35	1	168	0
mspneg	neg	neg	36	1	168	0
mspneg	neg	neg	37	1	168	0
mspneg	neg	neg	38	1	168	0
mspneg	neg	neg	39	1	168	0
mspneg	neg	neg	40	1	168	0
mspneg	neg	neg	41	1	168	0
mspneg	neg	neg	42	1	168	0
mspneg	neg	neg	43	1	168	0
mspneg	neg	neg	44	1	168	0
mspneg	neg	neg	45	1	168	0
mspneg	neg	neg	46	1	168	0
mspneg	neg	neg	47	1	168	0
mspneg	neg	neg	48	1	168	0
mspneg	neg	neg	49	1	168	0
mspneg	neg	neg	50	1	168	0
mspneg_serr	neg	pos	16	1	168	0
mspneg_serr	neg	pos	17	1	168	0
mspneg_serr	neg	pos	18	1	168	0
mspneg_serr	neg	pos	19	1	168	0
mspneg_serr	neg	pos	20	1	168	0
mspneg_serr	neg	pos	21	1	168	0
mspneg_serr	neg	pos	22	1	168	0
mspneg_serr	neg	pos	23	1	168	0
mspneg_serr	neg	pos	24	1	168	0
mspneg_serr	neg	pos	25	1	168	0
mspneg_serr	neg	pos	26	1	168	0
mspneg_serr	neg	pos	27	1	168	0
mspneg_serr	neg	pos	28	1	168	0
mspneg_serr	neg	pos	29	1	168	0
mspneg_serr	neg	pos	30	1	168	0
mspneg_serr	neg	pos	36	1	168	0
mspneg_serr	neg	pos	37	1	168	0
mspneg_serr	neg	pos	38	1	168	0
mspneg_serr	neg	pos	39	1	168	0
mspneg_serr	neg	pos	40	1	168	0
mspneg_serr	neg	pos	41	1	168	0
mspneg_serr	neg	pos	42	1	168	0
mspneg_serr	neg	pos	43	1	168	0
mspneg_serr	neg	pos	44	1	168	0
mspneg_serr	neg	pos	45	1	168	0
mspneg_serr	neg	pos	46	1	168	0
mspneg_serr	neg	pos	47	1	168	0
mspneg_serr	neg	pos	48	1	168	0
mspneg_serr	neg	pos	49	1	168	0
mspneg_serr	neg	pos	50	1	168	0
msppos	pos	neg	33	1	168	1
msppos	pos	neg	34	1	168	1
msppos	pos	neg	35	1	168	1
msppos	pos	neg	36	1	168	1
msppos	pos	neg	37	1	168	1
msppos	pos	neg	38	1	168	1
msppos	pos	neg	39	1	168	0
msppos	pos	neg	40	1	168	0
msppos	pos	neg	41	1	168	0
msppos	pos	neg	42	1	168	0
msppos	pos	neg	43	1	168	0
msppos	pos	neg	44	1	168	0
msppos	pos	neg	45	1	168	0
msppos	pos	neg	46	1	168	0
msppos	pos	neg	47	1	168	0
msppos	pos	neg	48	1	168	0
msppos	pos	neg	49	1	168	0
msppos	pos	neg	50	1	168	0
msppos_serr	pos	pos	39	1	168	1
msppos_serr	pos	pos	40	1	168	1
msppos_serr	pos	pos	41	1	168	1
msppos_serr	pos	pos	42	1	168	1
msppos_serr	pos	pos	43	1	168	0
msppos_serr	pos	pos	44	1	168	0
msppos_serr	pos	pos	45	1	168	0
msppos_serr	pos	pos	46	1	168	0
msppos_serr	pos	pos	47	1	168	0
msppos_serr	pos	pos	48	1	168	0
msppos_serr	pos	pos	49	1	168	0
msppos_serr	pos	pos	50	1	168	0
mspneg	neg	neg	1	2	6	0
mspneg	neg	neg	2	2	6	0
mspneg	neg	neg	3	2	6	0
mspneg	neg	neg	4	2	6	0
mspneg	neg	neg	5	2	6	0
mspneg_serr	neg	pos	1	2	6	0
mspneg_serr	neg	pos	2	2	6	0
mspneg_serr	neg	pos	3	2	6	0
mspneg_serr	neg	pos	4	2	6	0
mspneg_serr	neg	pos	5	2	6	0
msppos	pos	neg	1	2	6	0
msppos	pos	neg	2	2	6	0
msppos	pos	neg	3	2	6	0
msppos	pos	neg	4	2	6	0
msppos	pos	neg	5	2	6	0
msppos_serr	pos	pos	1	2	6	0
msppos_serr	pos	pos	2	2	6	0
msppos_serr	pos	pos	3	2	6	0
msppos_serr	pos	pos	4	2	6	0
msppos_serr	pos	pos	5	2	6	0
mspneg	neg	neg	6	2	24	0
mspneg	neg	neg	7	2	24	0
mspneg	neg	neg	8	2	24	0
mspneg	neg	neg	9	2	24	0
mspneg	neg	neg	10	2	24	0
mspneg_serr	neg	pos	6	2	24	0
mspneg_serr	neg	pos	7	2	24	0
mspneg_serr	neg	pos	8	2	24	0
mspneg_serr	neg	pos	9	2	24	0
mspneg_serr	neg	pos	10	2	24	0
msppos	pos	neg	6	2	24	0
msppos	pos	neg	7	2	24	0
msppos	pos	neg	8	2	24	0
msppos	pos	neg	9	2	24	0
msppos	pos	neg	10	2	24	0
msppos_serr	pos	pos	6	2	24	0
msppos_serr	pos	pos	7	2	24	0
msppos_serr	pos	pos	8	2	24	0
msppos_serr	pos	pos	9	2	24	0
msppos_serr	pos	pos	10	2	24	0
mspneg	neg	neg	11	2	48	0
mspneg	neg	neg	12	2	48	0
mspneg	neg	neg	13	2	48	0
mspneg	neg	neg	14	2	48	0
mspneg	neg	neg	15	2	48	0
mspneg_serr	neg	pos	11	2	48	0
mspneg_serr	neg	pos	12	2	48	0
mspneg_serr	neg	pos	13	2	48	0
mspneg_serr	neg	pos	14	2	48	0
mspneg_serr	neg	pos	15	2	48	0
msppos	pos	neg	11	2	48	0
msppos	pos	neg	12	2	48	0
msppos	pos	neg	13	2	48	0
msppos	pos	neg	14	2	48	0
msppos	pos	neg	15	2	48	0
msppos_serr	pos	pos	16	2	48	1
msppos_serr	pos	pos	17	2	48	1
msppos_serr	pos	pos	18	2	48	1
msppos_serr	pos	pos	19	2	48	1
msppos_serr	pos	pos	11	2	48	0
msppos_serr	pos	pos	12	2	48	0
msppos_serr	pos	pos	13	2	48	0
msppos_serr	pos	pos	14	2	48	0
msppos_serr	pos	pos	15	2	48	0
msppos	pos	neg	16	2	72	1
msppos	pos	neg	17	2	72	1
msppos	pos	neg	18	2	72	1
msppos_serr	pos	pos	20	2	72	1
mspneg	neg	neg	26	2	96	0
mspneg	neg	neg	27	2	96	0
mspneg	neg	neg	28	2	96	0
mspneg	neg	neg	29	2	96	0
mspneg	neg	neg	30	2	96	0
mspneg_serr	neg	pos	22	2	96	0
mspneg_serr	neg	pos	23	2	96	0
mspneg_serr	neg	pos	24	2	96	0
mspneg_serr	neg	pos	25	2	96	0
mspneg_serr	neg	pos	26	2	96	0
msppos	pos	neg	19	2	96	1
msppos	pos	neg	20	2	96	1
msppos	pos	neg	21	2	96	1
msppos	pos	neg	22	2	96	1
msppos	pos	neg	23	2	96	1
msppos	pos	neg	24	2	96	1
msppos	pos	neg	25	2	96	1
msppos	pos	neg	26	2	96	1
msppos	pos	neg	27	2	96	1
msppos	pos	neg	28	2	96	1
msppos	pos	neg	29	2	96	1
msppos	pos	neg	30	2	96	1
msppos	pos	neg	31	2	96	1
msppos	pos	neg	32	2	96	1
msppos	pos	neg	33	2	96	1
msppos	pos	neg	34	2	96	1
msppos	pos	neg	35	2	96	1
msppos	pos	neg	40	2	96	1
msppos	pos	neg	36	2	96	0
msppos	pos	neg	37	2	96	0
msppos	pos	neg	38	2	96	0
msppos	pos	neg	39	2	96	0
msppos_serr	pos	pos	21	2	96	1
msppos_serr	pos	pos	22	2	96	1
msppos_serr	pos	pos	23	2	96	1
msppos_serr	pos	pos	24	2	96	1
msppos_serr	pos	pos	25	2	96	1
msppos_serr	pos	pos	26	2	96	1
msppos_serr	pos	pos	27	2	96	1
msppos_serr	pos	pos	28	2	96	1
msppos_serr	pos	pos	29	2	96	1
msppos_serr	pos	pos	30	2	96	1
msppos_serr	pos	pos	31	2	96	1
msppos_serr	pos	pos	32	2	96	1
msppos_serr	pos	pos	33	2	96	1
msppos_serr	pos	pos	34	2	96	1
msppos_serr	pos	pos	35	2	96	1
msppos_serr	pos	pos	36	2	96	0
msppos_serr	pos	pos	37	2	96	0
msppos_serr	pos	pos	38	2	96	0
msppos_serr	pos	pos	39	2	96	0
msppos_serr	pos	pos	40	2	96	0
msppos	pos	neg	41	2	120	1
msppos	pos	neg	42	2	120	1
msppos	pos	neg	43	2	120	1
msppos	pos	neg	44	2	120	1
msppos_serr	pos	pos	41	2	120	1
mspneg	neg	neg	16	2	168	0
mspneg	neg	neg	17	2	168	0
mspneg	neg	neg	18	2	168	0
mspneg	neg	neg	19	2	168	0
mspneg	neg	neg	20	2	168	0
mspneg	neg	neg	21	2	168	0
mspneg	neg	neg	22	2	168	0
mspneg	neg	neg	23	2	168	0
mspneg	neg	neg	24	2	168	0
mspneg	neg	neg	25	2	168	0
mspneg	neg	neg	31	2	168	0
mspneg	neg	neg	32	2	168	0
mspneg	neg	neg	33	2	168	0
mspneg	neg	neg	34	2	168	0
mspneg	neg	neg	35	2	168	0
mspneg	neg	neg	36	2	168	0
mspneg	neg	neg	37	2	168	0
mspneg	neg	neg	38	2	168	0
mspneg	neg	neg	39	2	168	0
mspneg	neg	neg	40	2	168	0
mspneg	neg	neg	41	2	168	0
mspneg	neg	neg	42	2	168	0
mspneg	neg	neg	43	2	168	0
mspneg	neg	neg	44	2	168	0
mspneg	neg	neg	45	2	168	0
mspneg	neg	neg	46	2	168	0
mspneg	neg	neg	47	2	168	0
mspneg	neg	neg	48	2	168	0
mspneg	neg	neg	49	2	168	0
mspneg	neg	neg	50	2	168	0
mspneg_serr	neg	pos	16	2	168	0
mspneg_serr	neg	pos	17	2	168	0
mspneg_serr	neg	pos	18	2	168	0
mspneg_serr	neg	pos	19	2	168	0
mspneg_serr	neg	pos	20	2	168	0
mspneg_serr	neg	pos	21	2	168	0
mspneg_serr	neg	pos	27	2	168	0
mspneg_serr	neg	pos	28	2	168	0
mspneg_serr	neg	pos	29	2	168	0
mspneg_serr	neg	pos	30	2	168	0
mspneg_serr	neg	pos	31	2	168	0
mspneg_serr	neg	pos	32	2	168	0
mspneg_serr	neg	pos	33	2	168	0
mspneg_serr	neg	pos	34	2	168	0
mspneg_serr	neg	pos	35	2	168	0
mspneg_serr	neg	pos	36	2	168	0
mspneg_serr	neg	pos	37	2	168	0
mspneg_serr	neg	pos	38	2	168	0
mspneg_serr	neg	pos	39	2	168	0
mspneg_serr	neg	pos	40	2	168	0
mspneg_serr	neg	pos	41	2	168	0
mspneg_serr	neg	pos	42	2	168	0
mspneg_serr	neg	pos	43	2	168	0
mspneg_serr	neg	pos	44	2	168	0
mspneg_serr	neg	pos	45	2	168	0
mspneg_serr	neg	pos	46	2	168	0
mspneg_serr	neg	pos	47	2	168	0
mspneg_serr	neg	pos	48	2	168	0
mspneg_serr	neg	pos	49	2	168	0
mspneg_serr	neg	pos	50	2	168	0
msppos	pos	neg	47	2	168	0
msppos	pos	neg	48	2	168	0
msppos	pos	neg	49	2	168	0
msppos	pos	neg	50	2	168	0
msppos	pos	neg	45	2	168	0
msppos	pos	neg	46	2	168	0
msppos_serr	pos	pos	42	2	168	1
msppos_serr	pos	pos	43	2	168	1
msppos_serr	pos	pos	44	2	168	1
msppos_serr	pos	pos	45	2	168	1
msppos_serr	pos	pos	46	2	168	0
msppos_serr	pos	pos	47	2	168	0
msppos_serr	pos	pos	48	2	168	0
msppos_serr	pos	pos	49	2	168	0
msppos_serr	pos	pos	50	2	168	0

## Sheet: Fig2D-BactLoadDatasheet-SER1
mspdia	hour	rep	indiv	cfuperml	cfuperlarva
neg	6	one	2	90	13.5
neg	6	two	5	120	18
neg	6	two	1	130	19.5
neg	6	two	2	130	19.5
neg	6	two	3	150	22.5
neg	6	one	5	170	25.5
neg	6	one	3	250	37.5
neg	6	one	4	300	45
neg	6	one	1	350	52.5
neg	6	two	4	600	90
neg	24	two	4	10	1.5
neg	24	one	5	20	3
neg	24	one	4	50	7.5
neg	24	two	5	60	9
neg	24	two	3	120	18
neg	24	one	3	500	75
neg	24	two	2	500	75
neg	24	one	1	750	112.5
neg	24	one	2	900	135
neg	24	two	1	1150	172.5
neg	48	two	4	850	127.5
neg	48	two	2	900	135
neg	48	one	2	990	148.5
neg	48	one	5	1000	150
neg	48	two	5	1000	150
neg	48	one	4	1200	180
neg	48	two	1	1200	180
neg	48	two	3	1600	240
neg	48	one	3	2400	360
neg	48	one	1	2800	420
neg	96	one	1	90	13.5
neg	96	one	5	110	16.5
neg	96	one	3	160	24
neg	96	two	3	180	27
neg	96	two	5	320	48
neg	96	one	4	340	51
neg	96	two	4	340	51
neg	96	two	2	650	97.5
neg	96	one	2	810	121.5
neg	96	two	1	950	142.5
pos	6	two	4	50	7.5
pos	6	two	5	220	33
pos	6	one	4	630	94.5
pos	6	one	1	640	96
pos	6	one	2	800	120
pos	6	one	3	1200	180
pos	6	two	3	1500	225
pos	6	one	5	2000	300
pos	6	two	2	2100	315
pos	6	two	1	2300	345
pos	24	two	4	550	82.5
pos	24	two	5	610	91.5
pos	24	one	3	670	100.5
pos	24	one	4	790	118.5
pos	24	one	5	910	136.5
pos	24	two	3	930	139.5
pos	24	two	2	1280	192
pos	24	one	1	1900	285
pos	24	one	2	1900	285
pos	24	two	1	2100	315
pos	48	two	5	1000	150
pos	48	two	2	2000	300
pos	48	two	1	2200	330
pos	48	two	4	2400	360
pos	48	one	2	2800	420
pos	48	two	3	3100	465
pos	48	one	4	3500	525
pos	48	one	1	5000	750
pos	48	one	3	10000	1500
pos	48	one	5	12000	1800
pos	96	two	2	230	34.5
pos	96	one	5	250	37.5
pos	96	two	3	310	46.5
pos	96	two	5	550	82.5
pos	96	two	4	570	85.5
pos	96	one	2	700	105
pos	96	one	1	730	109.5
pos	96	two	1	750	112.5
pos	96	one	3	900	135
pos	96	one	4	1000	150

## Sheet: Fig3A-PupationData-12hr-SER2
treatment	mspdia	serratia	individual	exptrep	hour	status
msppos_serr	pos	pos	1	one	6	0
msppos_serr	pos	pos	2	one	6	0
msppos_serr	pos	pos	3	one	6	0
msppos_serr	pos	pos	4	one	6	0
msppos_serr	pos	pos	5	one	6	0
msppos	pos	neg	1	one	6	0
msppos	pos	neg	2	one	6	0
msppos	pos	neg	3	one	6	0
msppos	pos	neg	4	one	6	0
msppos	pos	neg	5	one	6	0
mspneg_serr	neg	pos	1	one	6	0
mspneg_serr	neg	pos	2	one	6	0
mspneg_serr	neg	pos	3	one	6	0
mspneg_serr	neg	pos	4	one	6	0
mspneg_serr	neg	pos	5	one	6	0
mspneg	neg	neg	1	one	6	0
mspneg	neg	neg	2	one	6	0
mspneg	neg	neg	3	one	6	0
mspneg	neg	neg	4	one	6	0
mspneg	neg	neg	5	one	6	0
msppos_serr	pos	pos	1	two	6	0
msppos_serr	pos	pos	2	two	6	0
msppos_serr	pos	pos	3	two	6	0
msppos_serr	pos	pos	4	two	6	0
msppos_serr	pos	pos	5	two	6	0
msppos	pos	neg	1	two	6	0
msppos	pos	neg	2	two	6	0
msppos	pos	neg	3	two	6	0
msppos	pos	neg	4	two	6	0
msppos	pos	neg	5	two	6	0
mspneg_serr	neg	pos	1	two	6	0
mspneg_serr	neg	pos	2	two	6	0
mspneg_serr	neg	pos	3	two	6	0
mspneg_serr	neg	pos	4	two	6	0
mspneg_serr	neg	pos	5	two	6	0
mspneg	neg	neg	1	two	6	0
mspneg	neg	neg	2	two	6	0
mspneg	neg	neg	3	two	6	0
mspneg	neg	neg	4	two	6	0
mspneg	neg	neg	5	two	6	0
msppos_serr	pos	pos	6	one	24	0
msppos_serr	pos	pos	7	one	24	0
msppos_serr	pos	pos	8	one	24	0
msppos_serr	pos	pos	9	one	24	0
msppos_serr	pos	pos	10	one	24	0
msppos	pos	neg	6	one	24	0
msppos	pos	neg	7	one	24	0
msppos	pos	neg	8	one	24	0
msppos	pos	neg	9	one	24	0
msppos	pos	neg	10	one	24	0
mspneg_serr	neg	pos	6	one	24	0
mspneg_serr	neg	pos	7	one	24	0
mspneg_serr	neg	pos	8	one	24	0
mspneg_serr	neg	pos	9	one	24	0
mspneg_serr	neg	pos	10	one	24	0
mspneg	neg	neg	6	one	24	0
mspneg	neg	neg	7	one	24	0
mspneg	neg	neg	8	one	24	0
mspneg	neg	neg	9	one	24	0
mspneg	neg	neg	10	one	24	0
msppos_serr	pos	pos	6	two	24	0
msppos_serr	pos	pos	7	two	24	0
msppos_serr	pos	pos	8	two	24	0
msppos_serr	pos	pos	9	two	24	0
msppos_serr	pos	pos	10	two	24	0
msppos	pos	neg	6	two	24	0
msppos	pos	neg	7	two	24	0
msppos	pos	neg	8	two	24	0
msppos	pos	neg	9	two	24	0
msppos	pos	neg	10	two	24	0
mspneg_serr	neg	pos	6	two	24	0
mspneg_serr	neg	pos	7	two	24	0
mspneg_serr	neg	pos	8	two	24	0
mspneg_serr	neg	pos	9	two	24	0
mspneg_serr	neg	pos	10	two	24	0
mspneg	neg	neg	6	two	24	0
mspneg	neg	neg	7	two	24	0
mspneg	neg	neg	8	two	24	0
mspneg	neg	neg	9	two	24	0
mspneg	neg	neg	10	two	24	0
msppos_serr	pos	pos	11	one	48	0
msppos_serr	pos	pos	12	one	48	0
msppos_serr	pos	pos	13	one	48	0
msppos_serr	pos	pos	14	one	48	0
msppos_serr	pos	pos	15	one	48	0
msppos	pos	neg	11	one	48	0
msppos	pos	neg	12	one	48	0
msppos	pos	neg	13	one	48	0
msppos	pos	neg	14	one	48	0
msppos	pos	neg	15	one	48	0
mspneg_serr	neg	pos	11	one	48	0
mspneg_serr	neg	pos	12	one	48	0
mspneg_serr	neg	pos	13	one	48	0
mspneg_serr	neg	pos	14	one	48	0
mspneg_serr	neg	pos	15	one	48	0
mspneg	neg	neg	11	one	48	0
mspneg	neg	neg	12	one	48	0
mspneg	neg	neg	13	one	48	0
mspneg	neg	neg	14	one	48	0
mspneg	neg	neg	15	one	48	0
msppos_serr	pos	pos	11	two	48	0
msppos_serr	pos	pos	12	two	48	0
msppos_serr	pos	pos	13	two	48	0
msppos_serr	pos	pos	14	two	48	0
msppos_serr	pos	pos	15	two	48	0
msppos	pos	neg	11	two	48	0
msppos	pos	neg	12	two	48	0
msppos	pos	neg	13	two	48	0
msppos	pos	neg	14	two	48	0
msppos	pos	neg	15	two	48	0
mspneg_serr	neg	pos	11	two	48	0
mspneg_serr	neg	pos	12	two	48	0
mspneg_serr	neg	pos	13	two	48	0
mspneg_serr	neg	pos	14	two	48	0
mspneg_serr	neg	pos	15	two	48	0
mspneg	neg	neg	11	two	48	0
mspneg	neg	neg	12	two	48	0
mspneg	neg	neg	13	two	48	0
mspneg	neg	neg	14	two	48	0
mspneg	neg	neg	15	two	48	0
msppos_serr	pos	pos	16	one	72	0
msppos_serr	pos	pos	17	one	72	0
msppos_serr	pos	pos	18	one	72	0
msppos_serr	pos	pos	19	one	72	0
msppos_serr	pos	pos	20	one	72	0
msppos_serr	pos	pos	21	one	72	1
msppos_serr	pos	pos	22	one	72	1
msppos_serr	pos	pos	23	one	72	1
msppos_serr	pos	pos	24	one	72	1
msppos	pos	neg	16	one	72	0
msppos	pos	neg	17	one	72	0
msppos	pos	neg	18	one	72	0
msppos	pos	neg	19	one	72	0
msppos	pos	neg	20	one	72	0
msppos	pos	neg	21	one	72	1
mspneg_serr	neg	pos	16	one	72	0
mspneg_serr	neg	pos	17	one	72	0
mspneg_serr	neg	pos	18	one	72	0
mspneg_serr	neg	pos	19	one	72	0
mspneg_serr	neg	pos	20	one	72	0
mspneg_serr	neg	pos	21	one	72	1
mspneg_serr	neg	pos	22	one	72	1
mspneg_serr	neg	pos	23	one	72	1
mspneg_serr	neg	pos	24	one	72	1
mspneg_serr	neg	pos	25	one	72	1
mspneg_serr	neg	pos	26	one	72	1
mspneg	neg	neg	16	one	72	0
mspneg	neg	neg	17	one	72	0
mspneg	neg	neg	18	one	72	0
mspneg	neg	neg	19	one	72	0
mspneg	neg	neg	20	one	72	0
mspneg	neg	neg	21	one	72	1
mspneg	neg	neg	22	one	72	1
mspneg	neg	neg	23	one	72	1
mspneg	neg	neg	24	one	72	1
mspneg	neg	neg	25	one	72	1
msppos_serr	pos	pos	16	two	72	0
msppos_serr	pos	pos	17	two	72	0
msppos_serr	pos	pos	18	two	72	0
msppos_serr	pos	pos	19	two	72	0
msppos_serr	pos	pos	20	two	72	0
msppos_serr	pos	pos	21	two	72	1
msppos_serr	pos	pos	22	two	72	1
msppos_serr	pos	pos	23	two	72	1
msppos_serr	pos	pos	24	two	72	1
msppos_serr	pos	pos	25	two	72	1
msppos_serr	pos	pos	26	two	72	1
msppos_serr	pos	pos	27	two	72	1
msppos_serr	pos	pos	28	two	72	1
msppos_serr	pos	pos	29	two	72	1
msppos	pos	neg	16	two	72	0
msppos	pos	neg	17	two	72	0
msppos	pos	neg	18	two	72	0
msppos	pos	neg	19	two	72	0
msppos	pos	neg	20	two	72	0
msppos	pos	neg	21	two	72	1
msppos	pos	neg	22	two	72	1
msppos	pos	neg	23	two	72	1
msppos	pos	neg	24	two	72	1
msppos	pos	neg	25	two	72	1
msppos	pos	neg	26	two	72	1
msppos	pos	neg	27	two	72	1
msppos	pos	neg	28	two	72	1
msppos	pos	neg	29	two	72	1
msppos	pos	neg	30	two	72	1
msppos	pos	neg	31	two	72	1
msppos	pos	neg	32	two	72	1
mspneg_serr	neg	pos	16	two	72	0
mspneg_serr	neg	pos	17	two	72	0
mspneg_serr	neg	pos	18	two	72	0
mspneg_serr	neg	pos	19	two	72	0
mspneg_serr	neg	pos	20	two	72	0
mspneg_serr	neg	pos	21	two	72	1
mspneg_serr	neg	pos	22	two	72	1
mspneg_serr	neg	pos	23	two	72	1
mspneg_serr	neg	pos	24	two	72	1
mspneg_serr	neg	pos	25	two	72	1
mspneg_serr	neg	pos	26	two	72	1
mspneg_serr	neg	pos	27	two	72	1
mspneg_serr	neg	pos	28	two	72	1
mspneg_serr	neg	pos	29	two	72	1
mspneg_serr	neg	pos	30	two	72	1
mspneg_serr	neg	pos	31	two	72	1
mspneg_serr	neg	pos	32	two	72	1
mspneg_serr	neg	pos	33	two	72	1
mspneg_serr	neg	pos	34	two	72	1
mspneg_serr	neg	pos	35	two	72	1
mspneg_serr	neg	pos	36	two	72	1
mspneg_serr	neg	pos	37	two	72	1
mspneg	neg	neg	16	two	72	0
mspneg	neg	neg	17	two	72	0
mspneg	neg	neg	18	two	72	0
mspneg	neg	neg	19	two	72	0
mspneg	neg	neg	20	two	72	0
mspneg	neg	neg	21	two	72	1
mspneg	neg	neg	22	two	72	1
mspneg	neg	neg	23	two	72	1
mspneg	neg	neg	24	two	72	1
mspneg	neg	neg	25	two	72	1
mspneg	neg	neg	26	two	72	1
mspneg	neg	neg	27	two	72	1
msppos_serr	pos	pos	25	one	96	1
msppos_serr	pos	pos	26	one	96	1
msppos_serr	pos	pos	27	one	96	1
msppos_serr	pos	pos	28	one	96	1
msppos_serr	pos	pos	29	one	96	1
msppos_serr	pos	pos	30	one	96	1
msppos_serr	pos	pos	31	one	96	1
msppos_serr	pos	pos	32	one	96	1
msppos_serr	pos	pos	33	one	96	1
msppos_serr	pos	pos	34	one	96	1
msppos_serr	pos	pos	35	one	96	1
msppos_serr	pos	pos	36	one	96	1
msppos_serr	pos	pos	37	one	96	1
msppos_serr	pos	pos	38	one	96	1
msppos_serr	pos	pos	39	one	96	1
msppos_serr	pos	pos	40	one	96	1
msppos_serr	pos	pos	41	one	96	1
msppos_serr	pos	pos	42	one	96	1
msppos	pos	neg	22	one	96	1
msppos	pos	neg	23	one	96	1
msppos	pos	neg	24	one	96	1
msppos	pos	neg	25	one	96	1
msppos	pos	neg	26	one	96	1
msppos	pos	neg	27	one	96	1
msppos	pos	neg	28	one	96	1
msppos	pos	neg	29	one	96	1
msppos	pos	neg	30	one	96	1
msppos	pos	neg	31	one	96	1
msppos	pos	neg	32	one	96	1
msppos	pos	neg	33	one	96	1
msppos	pos	neg	34	one	96	1
msppos	pos	neg	35	one	96	1
msppos	pos	neg	36	one	96	1
msppos	pos	neg	37	one	96	1
msppos	pos	neg	38	one	96	1
msppos	pos	neg	39	one	96	1
msppos	pos	neg	40	one	96	1
msppos	pos	neg	41	one	96	1
msppos	pos	neg	42	one	96	1
msppos	pos	neg	43	one	96	1
msppos	pos	neg	44	one	96	1
msppos	pos	neg	45	one	96	1
msppos	pos	neg	46	one	96	1
msppos	pos	neg	47	one	96	0
msppos	pos	neg	48	one	96	0
mspneg_serr	neg	pos	27	one	96	1
mspneg_serr	neg	pos	28	one	96	1
mspneg_serr	neg	pos	29	one	96	1
mspneg_serr	neg	pos	30	one	96	1
mspneg_serr	neg	pos	31	one	96	1
mspneg_serr	neg	pos	32	one	96	1
mspneg_serr	neg	pos	33	one	96	1
mspneg_serr	neg	pos	34	one	96	1
mspneg_serr	neg	pos	35	one	96	1
mspneg_serr	neg	pos	36	one	96	1
mspneg_serr	neg	pos	37	one	96	1
mspneg_serr	neg	pos	38	one	96	1
mspneg_serr	neg	pos	39	one	96	1
mspneg_serr	neg	pos	40	one	96	1
mspneg_serr	neg	pos	41	one	96	1
mspneg_serr	neg	pos	42	one	96	1
mspneg_serr	neg	pos	43	one	96	1
mspneg_serr	neg	pos	44	one	96	1
mspneg_serr	neg	pos	45	one	96	1
mspneg_serr	neg	pos	46	one	96	1
mspneg_serr	neg	pos	47	one	96	1
mspneg_serr	neg	pos	48	one	96	1
mspneg_serr	neg	pos	49	one	96	1
mspneg_serr	neg	pos	50	one	96	1
mspneg	neg	neg	26	one	96	1
mspneg	neg	neg	27	one	96	1
mspneg	neg	neg	28	one	96	1
mspneg	neg	neg	29	one	96	1
mspneg	neg	neg	30	one	96	1
mspneg	neg	neg	31	one	96	1
mspneg	neg	neg	32	one	96	1
mspneg	neg	neg	33	one	96	1
mspneg	neg	neg	34	one	96	1
mspneg	neg	neg	35	one	96	1
mspneg	neg	neg	36	one	96	1
mspneg	neg	neg	37	one	96	1
mspneg	neg	neg	38	one	96	1
mspneg	neg	neg	39	one	96	1
mspneg	neg	neg	40	one	96	1
mspneg	neg	neg	41	one	96	1
mspneg	neg	neg	42	one	96	1
mspneg	neg	neg	43	one	96	1
mspneg	neg	neg	44	one	96	1
mspneg	neg	neg	45	one	96	1
mspneg	neg	neg	46	one	96	1
mspneg	neg	neg	47	one	96	1
mspneg	neg	neg	48	one	96	1
mspneg	neg	neg	49	one	96	1
mspneg	neg	neg	50	one	96	1
msppos_serr	pos	pos	30	two	96	1
msppos_serr	pos	pos	31	two	96	1
msppos_serr	pos	pos	32	two	96	1
msppos_serr	pos	pos	33	two	96	1
msppos_serr	pos	pos	34	two	96	1
msppos_serr	pos	pos	35	two	96	1
msppos_serr	pos	pos	36	two	96	1
msppos_serr	pos	pos	37	two	96	1
msppos_serr	pos	pos	38	two	96	1
msppos_serr	pos	pos	39	two	96	1
msppos_serr	pos	pos	40	two	96	1
msppos_serr	pos	pos	41	two	96	1
msppos_serr	pos	pos	42	two	96	1
msppos_serr	pos	pos	43	two	96	1
msppos_serr	pos	pos	44	two	96	1
msppos_serr	pos	pos	45	two	96	1
msppos	pos	neg	33	two	96	1
msppos	pos	neg	34	two	96	1
msppos	pos	neg	35	two	96	1
msppos	pos	neg	36	two	96	1
msppos	pos	neg	37	two	96	1
msppos	pos	neg	38	two	96	1
msppos	pos	neg	39	two	96	1
msppos	pos	neg	40	two	96	1
msppos	pos	neg	41	two	96	1
msppos	pos	neg	42	two	96	1
msppos	pos	neg	43	two	96	1
msppos	pos	neg	44	two	96	1
msppos	pos	neg	45	two	96	1
msppos	pos	neg	46	two	96	1
msppos	pos	neg	47	two	96	1
msppos	pos	neg	48	two	96	1
msppos	pos	neg	49	two	96	0
mspneg_serr	neg	pos	38	two	96	1
mspneg_serr	neg	pos	39	two	96	1
mspneg_serr	neg	pos	40	two	96	1
mspneg_serr	neg	pos	41	two	96	1
mspneg_serr	neg	pos	42	two	96	1
mspneg_serr	neg	pos	43	two	96	1
mspneg_serr	neg	pos	44	two	96	1
mspneg_serr	neg	pos	45	two	96	1
mspneg_serr	neg	pos	46	two	96	1
mspneg_serr	neg	pos	47	two	96	1
mspneg_serr	neg	pos	48	two	96	1
mspneg_serr	neg	pos	49	two	96	1
mspneg_serr	neg	pos	50	two	96	1
mspneg	neg	neg	28	two	96	1
mspneg	neg	neg	29	two	96	1
mspneg	neg	neg	30	two	96	1
mspneg	neg	neg	31	two	96	1
mspneg	neg	neg	32	two	96	1
mspneg	neg	neg	33	two	96	1
mspneg	neg	neg	34	two	96	1
mspneg	neg	neg	35	two	96	1
mspneg	neg	neg	36	two	96	1
mspneg	neg	neg	37	two	96	1
mspneg	neg	neg	38	two	96	1
mspneg	neg	neg	39	two	96	1
mspneg	neg	neg	40	two	96	1
mspneg	neg	neg	41	two	96	1
mspneg	neg	neg	42	two	96	1
mspneg	neg	neg	43	two	96	1
mspneg	neg	neg	44	two	96	1
mspneg	neg	neg	45	two	96	1
mspneg	neg	neg	46	two	96	1
mspneg	neg	neg	47	two	96	1
mspneg	neg	neg	48	two	96	1
mspneg	neg	neg	49	two	96	1
mspneg	neg	neg	50	two	96	1
msppos_serr	pos	pos	43	one	120	1
msppos_serr	pos	pos	44	one	120	1
msppos_serr	pos	pos	45	one	120	1
msppos_serr	pos	pos	46	one	120	1
msppos_serr	pos	pos	47	one	120	1
msppos_serr	pos	pos	48	one	120	0
msppos_serr	pos	pos	49	one	120	0
msppos	pos	neg	49	one	120	1
msppos_serr	pos	pos	46	two	120	1
msppos_serr	pos	pos	47	two	120	1
msppos_serr	pos	pos	48	two	120	1
msppos_serr	pos	pos	49	two	120	1
msppos_serr	pos	pos	50	two	120	0
msppos	pos	neg	50	two	120	0

## Sheet: Fig3B-EclosionData-12hr-SER2
treatment	mspdia	serratia	individual	exptrep	hour	status
msppos_serr	pos	pos	26	one	120	1
msppos_serr	pos	pos	27	one	120	1
msppos_serr	pos	pos	30	one	144	1
msppos_serr	pos	pos	31	one	144	1
msppos_serr	pos	pos	32	one	144	1
msppos_serr	pos	pos	33	one	144	1
msppos_serr	pos	pos	34	one	144	1
msppos_serr	pos	pos	35	one	144	1
msppos_serr	pos	pos	36	one	144	1
msppos_serr	pos	pos	37	one	144	1
msppos_serr	pos	pos	38	one	144	1
msppos_serr	pos	pos	39	one	144	1
msppos_serr	pos	pos	40	one	144	1
msppos_serr	pos	pos	41	one	144	1
msppos_serr	pos	pos	42	one	144	1
msppos_serr	pos	pos	43	one	144	1
msppos	pos	neg	28	one	144	1
msppos	pos	neg	29	one	144	1
msppos	pos	neg	30	one	144	1
msppos	pos	neg	31	one	144	1
msppos	pos	neg	32	one	144	1
msppos	pos	neg	33	one	144	1
msppos	pos	neg	34	one	144	1
msppos	pos	neg	35	one	144	1
msppos	pos	neg	36	one	144	1
msppos	pos	neg	37	one	144	1
msppos	pos	neg	38	one	144	1
msppos	pos	neg	39	one	144	1
msppos	pos	neg	40	one	144	1
msppos	pos	neg	41	one	144	1
msppos	pos	neg	42	one	144	1
msppos	pos	neg	43	one	144	1
msppos	pos	neg	44	one	144	1
msppos	pos	neg	45	one	144	1
msppos	pos	neg	46	one	144	1
mspneg_serr	neg	pos	26	one	144	1
mspneg_serr	neg	pos	27	one	144	1
mspneg_serr	neg	pos	28	one	144	1
mspneg_serr	neg	pos	29	one	144	1
mspneg_serr	neg	pos	30	one	144	1
mspneg_serr	neg	pos	31	one	144	1
mspneg_serr	neg	pos	32	one	144	1
mspneg_serr	neg	pos	33	one	144	1
mspneg_serr	neg	pos	34	one	144	1
mspneg_serr	neg	pos	35	one	144	1
mspneg_serr	neg	pos	36	one	144	1
mspneg_serr	neg	pos	37	one	144	1
mspneg_serr	neg	pos	38	one	144	1
mspneg_serr	neg	pos	39	one	144	1
mspneg_serr	neg	pos	40	one	144	1
mspneg_serr	neg	pos	41	one	144	1
mspneg_serr	neg	pos	42	one	144	1
mspneg_serr	neg	pos	43	one	144	1
mspneg_serr	neg	pos	44	one	144	1
mspneg_serr	neg	pos	45	one	144	1
mspneg_serr	neg	pos	46	one	144	1
mspneg_serr	neg	pos	47	one	144	1
mspneg_serr	neg	pos	48	one	144	1
mspneg_serr	neg	pos	49	one	144	1
mspneg_serr	neg	pos	50	one	144	1
mspneg	neg	neg	26	one	120	1
mspneg	neg	neg	27	one	120	1
mspneg	neg	neg	28	one	144	1
mspneg	neg	neg	29	one	144	1
mspneg	neg	neg	30	one	144	1
mspneg	neg	neg	31	one	144	1
mspneg	neg	neg	32	one	144	1
mspneg	neg	neg	33	one	144	1
mspneg	neg	neg	34	one	144	1
mspneg	neg	neg	35	one	144	1
mspneg	neg	neg	36	one	144	1
mspneg	neg	neg	37	one	144	1
mspneg	neg	neg	38	one	144	1
mspneg	neg	neg	39	one	144	1
mspneg	neg	neg	40	one	144	1
mspneg	neg	neg	41	one	144	1
mspneg	neg	neg	42	one	144	1
mspneg	neg	neg	43	one	144	1
mspneg	neg	neg	44	one	144	1
mspneg	neg	neg	45	one	144	1
mspneg	neg	neg	46	one	144	1
mspneg	neg	neg	47	one	144	1
mspneg	neg	neg	48	one	144	1
mspneg	neg	neg	49	one	144	1
mspneg	neg	neg	50	one	144	1
msppos_serr	pos	pos	26	two	120	1
msppos_serr	pos	pos	27	two	120	1
msppos_serr	pos	pos	28	two	120	1
msppos_serr	pos	pos	29	two	120	1
msppos_serr	pos	pos	30	two	120	1
msppos_serr	pos	pos	31	two	120	1
msppos_serr	pos	pos	32	two	120	1
msppos_serr	pos	pos	33	two	120	1
msppos_serr	pos	pos	34	two	120	1
msppos_serr	pos	pos	36	two	144	1
msppos_serr	pos	pos	37	two	144	1
msppos_serr	pos	pos	38	two	144	1
msppos_serr	pos	pos	39	two	144	1
msppos_serr	pos	pos	40	two	144	1
msppos_serr	pos	pos	41	two	144	1
msppos_serr	pos	pos	42	two	144	1
msppos_serr	pos	pos	43	two	144	1
msppos_serr	pos	pos	44	two	144	1
msppos_serr	pos	pos	45	two	144	1
msppos_serr	pos	pos	46	two	144	1
msppos_serr	pos	pos	47	two	144	1
msppos_serr	pos	pos	48	two	144	1
msppos_serr	pos	pos	49	two	144	1
msppos_serr	pos	pos	50	two	144	1
msppos	pos	neg	27	two	120	1
msppos	pos	neg	28	two	120	1
msppos	pos	neg	29	two	120	1
msppos	pos	neg	30	two	120	1
msppos	pos	neg	31	two	120	1
msppos	pos	neg	32	two	120	1
msppos	pos	neg	33	two	120	1
msppos	pos	neg	34	two	120	1
msppos	pos	neg	35	two	120	1
msppos	pos	neg	36	two	120	1
msppos	pos	neg	38	two	144	1
msppos	pos	neg	39	two	144	1
msppos	pos	neg	40	two	144	1
msppos	pos	neg	41	two	144	1
msppos	pos	neg	42	two	144	1
msppos	pos	neg	43	two	144	1
msppos	pos	neg	44	two	144	1
msppos	pos	neg	45	two	144	1
msppos	pos	neg	46	two	144	1
msppos	pos	neg	47	two	144	1
msppos	pos	neg	49	two	168	1
mspneg_serr	neg	pos	26	two	120	1
mspneg_serr	neg	pos	27	two	120	1
mspneg_serr	neg	pos	28	two	120	1
mspneg_serr	neg	pos	29	two	120	1
mspneg_serr	neg	pos	30	two	120	1
mspneg_serr	neg	pos	31	two	120	1
mspneg_serr	neg	pos	32	two	120	1
mspneg_serr	neg	pos	33	two	120	1
mspneg_serr	neg	pos	34	two	120	1
mspneg_serr	neg	pos	35	two	120	1
mspneg_serr	neg	pos	36	two	120	1
mspneg_serr	neg	pos	37	two	120	1
mspneg_serr	neg	pos	38	two	120	1
mspneg_serr	neg	pos	39	two	120	1
mspneg_serr	neg	pos	40	two	120	1
mspneg_serr	neg	pos	41	two	120	1
mspneg_serr	neg	pos	42	two	120	1
mspneg_serr	neg	pos	43	two	144	1
mspneg_serr	neg	pos	44	two	144	1
mspneg_serr	neg	pos	45	two	144	1
mspneg_serr	neg	pos	46	two	144	1
mspneg_serr	neg	pos	47	two	144	1
mspneg_serr	neg	pos	48	two	144	1
mspneg_serr	neg	pos	49	two	144	1
mspneg_serr	neg	pos	50	two	144	1
mspneg	neg	neg	26	two	120	1
mspneg	neg	neg	27	two	120	1
mspneg	neg	neg	28	two	120	1
mspneg	neg	neg	29	two	120	1
mspneg	neg	neg	30	two	120	1
mspneg	neg	neg	31	two	120	1
mspneg	neg	neg	32	two	120	1
mspneg	neg	neg	33	two	120	1
mspneg	neg	neg	34	two	120	1
mspneg	neg	neg	35	two	144	1
mspneg	neg	neg	36	two	144	1
mspneg	neg	neg	37	two	144	1
mspneg	neg	neg	38	two	144	1
mspneg	neg	neg	39	two	144	1
mspneg	neg	neg	40	two	144	1
mspneg	neg	neg	41	two	144	1
mspneg	neg	neg	42	two	144	1
mspneg	neg	neg	43	two	144	1
mspneg	neg	neg	44	two	144	1
mspneg	neg	neg	45	two	144	1
mspneg	neg	neg	46	two	144	1
mspneg	neg	neg	47	two	144	1
mspneg	neg	neg	48	two	144	1
mspneg	neg	neg	49	two	144	1
mspneg	neg	neg	50	two	144	1
msppos_serr	pos	pos	28	one	120	0
msppos_serr	pos	pos	29	one	120	0
msppos_serr	pos	pos	44	one	168	0
msppos_serr	pos	pos	45	one	168	0
msppos_serr	pos	pos	46	one	168	0
msppos_serr	pos	pos	47	one	168	0
msppos_serr	pos	pos	48	one	168	0
msppos_serr	pos	pos	49	one	168	0
msppos_serr	pos	pos	50	one	168	0
msppos	pos	neg	26	one	96	0
msppos	pos	neg	27	one	96	0
msppos	pos	neg	47	one	168	0
msppos	pos	neg	48	one	168	0
msppos	pos	neg	49	one	168	0
msppos	pos	neg	50	one	168	0
msppos_serr	pos	pos	1	one	6	0
msppos_serr	pos	pos	2	one	6	0
msppos_serr	pos	pos	3	one	6	0
msppos_serr	pos	pos	4	one	6	0
msppos_serr	pos	pos	5	one	6	0
msppos_serr	pos	pos	6	one	24	0
msppos_serr	pos	pos	7	one	24	0
msppos_serr	pos	pos	8	one	24	0
msppos_serr	pos	pos	9	one	24	0
msppos_serr	pos	pos	10	one	24	0
msppos_serr	pos	pos	11	one	48	0
msppos_serr	pos	pos	12	one	48	0
msppos_serr	pos	pos	13	one	48	0
msppos_serr	pos	pos	14	one	48	0
msppos_serr	pos	pos	15	one	48	0
msppos_serr	pos	pos	16	one	72	0
msppos_serr	pos	pos	17	one	72	0
msppos_serr	pos	pos	18	one	72	0
msppos_serr	pos	pos	19	one	72	0
msppos_serr	pos	pos	20	one	72	0
msppos_serr	pos	pos	21	one	96	0
msppos_serr	pos	pos	22	one	96	0
msppos_serr	pos	pos	23	one	96	0
msppos_serr	pos	pos	24	one	96	0
msppos_serr	pos	pos	25	one	96	0
msppos	pos	neg	1	one	6	0
msppos	pos	neg	2	one	6	0
msppos	pos	neg	3	one	6	0
msppos	pos	neg	4	one	6	0
msppos	pos	neg	5	one	6	0
msppos	pos	neg	6	one	24	0
msppos	pos	neg	7	one	24	0
msppos	pos	neg	8	one	24	0
msppos	pos	neg	9	one	24	0
msppos	pos	neg	10	one	24	0
msppos	pos	neg	11	one	48	0
msppos	pos	neg	12	one	48	0
msppos	pos	neg	13	one	48	0
msppos	pos	neg	14	one	48	0
msppos	pos	neg	15	one	48	0
msppos	pos	neg	16	one	72	0
msppos	pos	neg	17	one	72	0
msppos	pos	neg	18	one	72	0
msppos	pos	neg	19	one	72	0
msppos	pos	neg	20	one	72	0
msppos	pos	neg	21	one	96	0
msppos	pos	neg	22	one	96	0
msppos	pos	neg	23	one	96	0
msppos	pos	neg	24	one	96	0
msppos	pos	neg	25	one	96	0
mspneg_serr	neg	pos	1	one	6	0
mspneg_serr	neg	pos	2	one	6	0
mspneg_serr	neg	pos	3	one	6	0
mspneg_serr	neg	pos	4	one	6	0
mspneg_serr	neg	pos	5	one	6	0
mspneg_serr	neg	pos	6	one	24	0
mspneg_serr	neg	pos	7	one	24	0
mspneg_serr	neg	pos	8	one	24	0
mspneg_serr	neg	pos	9	one	24	0
mspneg_serr	neg	pos	10	one	24	0
mspneg_serr	neg	pos	11	one	48	0
mspneg_serr	neg	pos	12	one	48	0
mspneg_serr	neg	pos	13	one	48	0
mspneg_serr	neg	pos	14	one	48	0
mspneg_serr	neg	pos	15	one	48	0
mspneg_serr	neg	pos	16	one	72	0
mspneg_serr	neg	pos	17	one	72	0
mspneg_serr	neg	pos	18	one	72	0
mspneg_serr	neg	pos	19	one	72	0
mspneg_serr	neg	pos	20	one	72	0
mspneg_serr	neg	pos	21	one	96	0
mspneg_serr	neg	pos	22	one	96	0
mspneg_serr	neg	pos	23	one	96	0
mspneg_serr	neg	pos	24	one	96	0
mspneg_serr	neg	pos	25	one	96	0
mspneg	neg	neg	1	one	6	0
mspneg	neg	neg	2	one	6	0
mspneg	neg	neg	3	one	6	0
mspneg	neg	neg	4	one	6	0
mspneg	neg	neg	5	one	6	0
mspneg	neg	neg	6	one	24	0
mspneg	neg	neg	7	one	24	0
mspneg	neg	neg	8	one	24	0
mspneg	neg	neg	9	one	24	0
mspneg	neg	neg	10	one	24	0
mspneg	neg	neg	11	one	48	0
mspneg	neg	neg	12	one	48	0
mspneg	neg	neg	13	one	48	0
mspneg	neg	neg	14	one	48	0
mspneg	neg	neg	15	one	48	0
mspneg	neg	neg	16	one	72	0
mspneg	neg	neg	17	one	72	0
mspneg	neg	neg	18	one	72	0
mspneg	neg	neg	19	one	72	0
mspneg	neg	neg	20	one	72	0
mspneg	neg	neg	21	one	96	0
mspneg	neg	neg	22	one	96	0
mspneg	neg	neg	23	one	96	0
mspneg	neg	neg	24	one	96	0
mspneg	neg	neg	25	one	96	0
msppos_serr	pos	pos	1	two	6	0
msppos_serr	pos	pos	2	two	6	0
msppos_serr	pos	pos	3	two	6	0
msppos_serr	pos	pos	4	two	6	0
msppos_serr	pos	pos	5	two	6	0
msppos_serr	pos	pos	6	two	24	0
msppos_serr	pos	pos	7	two	24	0
msppos_serr	pos	pos	8	two	24	0
msppos_serr	pos	pos	9	two	24	0
msppos_serr	pos	pos	10	two	24	0
msppos_serr	pos	pos	11	two	48	0
msppos_serr	pos	pos	12	two	48	0
msppos_serr	pos	pos	13	two	48	0
msppos_serr	pos	pos	14	two	48	0
msppos_serr	pos	pos	15	two	48	0
msppos_serr	pos	pos	16	two	72	0
msppos_serr	pos	pos	17	two	72	0
msppos_serr	pos	pos	18	two	72	0
msppos_serr	pos	pos	19	two	72	0
msppos_serr	pos	pos	20	two	72	0
msppos_serr	pos	pos	21	two	96	0
msppos_serr	pos	pos	22	two	96	0
msppos_serr	pos	pos	23	two	96	0
msppos_serr	pos	pos	24	two	96	0
msppos_serr	pos	pos	25	two	96	0
msppos_serr	pos	pos	35	two	120	0
msppos	pos	neg	1	two	6	0
msppos	pos	neg	2	two	6	0
msppos	pos	neg	3	two	6	0
msppos	pos	neg	4	two	6	0
msppos	pos	neg	5	two	6	0
msppos	pos	neg	6	two	24	0
msppos	pos	neg	7	two	24	0
msppos	pos	neg	8	two	24	0
msppos	pos	neg	9	two	24	0
msppos	pos	neg	10	two	24	0
msppos	pos	neg	11	two	48	0
msppos	pos	neg	12	two	48	0
msppos	pos	neg	13	two	48	0
msppos	pos	neg	14	two	48	0
msppos	pos	neg	15	two	48	0
msppos	pos	neg	16	two	72	0
msppos	pos	neg	17	two	72	0
msppos	pos	neg	18	two	72	0
msppos	pos	neg	19	two	72	0
msppos	pos	neg	20	two	72	0
msppos	pos	neg	21	two	96	0
msppos	pos	neg	22	two	96	0
msppos	pos	neg	23	two	96	0
msppos	pos	neg	24	two	96	0
msppos	pos	neg	25	two	96	0
msppos	pos	neg	26	two	96	0
msppos	pos	neg	37	two	120	0
msppos	pos	neg	48	two	144	0
msppos	pos	neg	50	two	168	0
mspneg_serr	neg	pos	1	two	6	0
mspneg_serr	neg	pos	2	two	6	0
mspneg_serr	neg	pos	3	two	6	0
mspneg_serr	neg	pos	4	two	6	0
mspneg_serr	neg	pos	5	two	6	0
mspneg_serr	neg	pos	6	two	24	0
mspneg_serr	neg	pos	7	two	24	0
mspneg_serr	neg	pos	8	two	24	0
mspneg_serr	neg	pos	9	two	24	0
mspneg_serr	neg	pos	10	two	24	0
mspneg_serr	neg	pos	11	two	48	0
mspneg_serr	neg	pos	12	two	48	0
mspneg_serr	neg	pos	13	two	48	0
mspneg_serr	neg	pos	14	two	48	0
mspneg_serr	neg	pos	15	two	48	0
mspneg_serr	neg	pos	16	two	72	0
mspneg_serr	neg	pos	17	two	72	0
mspneg_serr	neg	pos	18	two	72	0
mspneg_serr	neg	pos	19	two	72	0
mspneg_serr	neg	pos	20	two	72	0
mspneg_serr	neg	pos	21	two	96	0
mspneg_serr	neg	pos	22	two	96	0
mspneg_serr	neg	pos	23	two	96	0
mspneg_serr	neg	pos	24	two	96	0
mspneg_serr	neg	pos	25	two	96	0
mspneg	neg	neg	1	two	6	0
mspneg	neg	neg	2	two	6	0
mspneg	neg	neg	3	two	6	0
mspneg	neg	neg	4	two	6	0
mspneg	neg	neg	5	two	6	0
mspneg	neg	neg	6	two	24	0
mspneg	neg	neg	7	two	24	0
mspneg	neg	neg	8	two	24	0
mspneg	neg	neg	9	two	24	0
mspneg	neg	neg	10	two	24	0
mspneg	neg	neg	11	two	48	0
mspneg	neg	neg	12	two	48	0
mspneg	neg	neg	13	two	48	0
mspneg	neg	neg	14	two	48	0
mspneg	neg	neg	15	two	48	0
mspneg	neg	neg	16	two	72	0
mspneg	neg	neg	17	two	72	0
mspneg	neg	neg	18	two	72	0
mspneg	neg	neg	19	two	72	0
mspneg	neg	neg	20	two	72	0
mspneg	neg	neg	21	two	96	0
mspneg	neg	neg	22	two	96	0
mspneg	neg	neg	23	two	96	0
mspneg	neg	neg	24	two	96	0
mspneg	neg	neg	25	two	96	0

## Sheet: Fig3C-SurvivalData-12hr-SER2
treatment	mspdia	serratia	individual	hour	exptrep	status
mspneg	neg	neg	26	192	one	0
mspneg	neg	neg	27	192	one	0
mspneg	neg	neg	28	192	one	0
mspneg	neg	neg	29	192	one	0
mspneg	neg	neg	30	192	one	0
mspneg	neg	neg	31	192	one	0
mspneg	neg	neg	32	192	one	0
mspneg	neg	neg	33	192	one	0
mspneg	neg	neg	34	192	one	0
mspneg	neg	neg	35	192	one	0
mspneg	neg	neg	36	192	one	0
mspneg	neg	neg	37	192	one	0
mspneg	neg	neg	38	192	one	0
mspneg	neg	neg	39	192	one	0
mspneg	neg	neg	40	192	one	0
mspneg	neg	neg	41	192	one	0
mspneg	neg	neg	42	192	one	0
mspneg	neg	neg	43	192	one	0
mspneg	neg	neg	44	192	one	0
mspneg	neg	neg	45	192	one	0
mspneg	neg	neg	46	192	one	0
mspneg	neg	neg	47	192	one	0
mspneg	neg	neg	48	192	one	0
mspneg	neg	neg	49	192	one	0
mspneg	neg	neg	50	192	one	0
mspneg	neg	neg	1	6	one	0
mspneg	neg	neg	2	6	one	0
mspneg	neg	neg	3	6	one	0
mspneg	neg	neg	4	6	one	0
mspneg	neg	neg	5	6	one	0
mspneg	neg	neg	6	24	one	0
mspneg	neg	neg	7	24	one	0
mspneg	neg	neg	8	24	one	0
mspneg	neg	neg	9	24	one	0
mspneg	neg	neg	10	24	one	0
mspneg	neg	neg	11	48	one	0
mspneg	neg	neg	12	48	one	0
mspneg	neg	neg	13	48	one	0
mspneg	neg	neg	14	48	one	0
mspneg	neg	neg	15	48	one	0
mspneg	neg	neg	16	72	one	0
mspneg	neg	neg	17	72	one	0
mspneg	neg	neg	18	72	one	0
mspneg	neg	neg	19	72	one	0
mspneg	neg	neg	20	72	one	0
mspneg	neg	neg	21	96	one	0
mspneg	neg	neg	22	96	one	0
mspneg	neg	neg	23	96	one	0
mspneg	neg	neg	24	96	one	0
mspneg	neg	neg	25	96	one	0
mspneg_serr	neg	pos	26	192	one	0
mspneg_serr	neg	pos	27	192	one	0
mspneg_serr	neg	pos	28	192	one	0
mspneg_serr	neg	pos	29	192	one	0
mspneg_serr	neg	pos	30	192	one	0
mspneg_serr	neg	pos	31	192	one	0
mspneg_serr	neg	pos	32	192	one	0
mspneg_serr	neg	pos	33	192	one	0
mspneg_serr	neg	pos	34	192	one	0
mspneg_serr	neg	pos	35	192	one	0
mspneg_serr	neg	pos	36	192	one	0
mspneg_serr	neg	pos	37	192	one	0
mspneg_serr	neg	pos	38	192	one	0
mspneg_serr	neg	pos	39	192	one	0
mspneg_serr	neg	pos	40	192	one	0
mspneg_serr	neg	pos	41	192	one	0
mspneg_serr	neg	pos	42	192	one	0
mspneg_serr	neg	pos	43	192	one	0
mspneg_serr	neg	pos	44	192	one	0
mspneg_serr	neg	pos	45	192	one	0
mspneg_serr	neg	pos	46	192	one	0
mspneg_serr	neg	pos	47	192	one	0
mspneg_serr	neg	pos	48	192	one	0
mspneg_serr	neg	pos	49	192	one	0
mspneg_serr	neg	pos	50	192	one	0
mspneg_serr	neg	pos	1	6	one	0
mspneg_serr	neg	pos	2	6	one	0
mspneg_serr	neg	pos	3	6	one	0
mspneg_serr	neg	pos	4	6	one	0
mspneg_serr	neg	pos	5	6	one	0
mspneg_serr	neg	pos	6	24	one	0
mspneg_serr	neg	pos	7	24	one	0
mspneg_serr	neg	pos	8	24	one	0
mspneg_serr	neg	pos	9	24	one	0
mspneg_serr	neg	pos	10	24	one	0
mspneg_serr	neg	pos	11	48	one	0
mspneg_serr	neg	pos	12	48	one	0
mspneg_serr	neg	pos	13	48	one	0
mspneg_serr	neg	pos	14	48	one	0
mspneg_serr	neg	pos	15	48	one	0
mspneg_serr	neg	pos	16	72	one	0
mspneg_serr	neg	pos	17	72	one	0
mspneg_serr	neg	pos	18	72	one	0
mspneg_serr	neg	pos	19	72	one	0
mspneg_serr	neg	pos	20	72	one	0
mspneg_serr	neg	pos	21	96	one	0
mspneg_serr	neg	pos	22	96	one	0
mspneg_serr	neg	pos	23	96	one	0
mspneg_serr	neg	pos	24	96	one	0
mspneg_serr	neg	pos	25	96	one	0
msppos	pos	neg	26	96	one	1
msppos	pos	neg	27	96	one	1
msppos	pos	neg	28	168	one	1
msppos	pos	neg	29	168	one	1
msppos	pos	neg	30	168	one	1
msppos	pos	neg	31	168	one	1
msppos	pos	neg	32	192	one	1
msppos	pos	neg	33	192	one	0
msppos	pos	neg	34	192	one	0
msppos	pos	neg	35	192	one	0
msppos	pos	neg	36	192	one	0
msppos	pos	neg	37	192	one	0
msppos	pos	neg	38	192	one	0
msppos	pos	neg	39	192	one	0
msppos	pos	neg	40	192	one	0
msppos	pos	neg	41	192	one	0
msppos	pos	neg	42	192	one	0
msppos	pos	neg	43	192	one	0
msppos	pos	neg	44	192	one	0
msppos	pos	neg	45	192	one	0
msppos	pos	neg	46	192	one	0
msppos	pos	neg	47	192	one	0
msppos	pos	neg	48	192	one	0
msppos	pos	neg	49	192	one	0
msppos	pos	neg	50	192	one	0
msppos	pos	neg	1	6	one	0
msppos	pos	neg	2	6	one	0
msppos	pos	neg	3	6	one	0
msppos	pos	neg	4	6	one	0
msppos	pos	neg	5	6	one	0
msppos	pos	neg	6	24	one	0
msppos	pos	neg	7	24	one	0
msppos	pos	neg	8	24	one	0
msppos	pos	neg	9	24	one	0
msppos	pos	neg	10	24	one	0
msppos	pos	neg	11	48	one	0
msppos	pos	neg	12	48	one	0
msppos	pos	neg	13	48	one	0
msppos	pos	neg	14	48	one	0
msppos	pos	neg	15	48	one	0
msppos	pos	neg	16	72	one	0
msppos	pos	neg	17	72	one	0
msppos	pos	neg	18	72	one	0
msppos	pos	neg	19	72	one	0
msppos	pos	neg	20	72	one	0
msppos	pos	neg	21	96	one	0
msppos	pos	neg	22	96	one	0
msppos	pos	neg	23	96	one	0
msppos	pos	neg	24	96	one	0
msppos	pos	neg	25	96	one	0
msppos_serr	pos	pos	26	120	one	1
msppos_serr	pos	pos	27	120	one	1
msppos_serr	pos	pos	28	168	one	1
msppos_serr	pos	pos	29	168	one	1
msppos_serr	pos	pos	30	168	one	1
msppos_serr	pos	pos	31	168	one	1
msppos_serr	pos	pos	32	168	one	1
msppos_serr	pos	pos	33	168	one	1
msppos_serr	pos	pos	34	168	one	1
msppos_serr	pos	pos	35	192	one	1
msppos_serr	pos	pos	36	192	one	0
msppos_serr	pos	pos	37	192	one	0
msppos_serr	pos	pos	38	192	one	0
msppos_serr	pos	pos	39	192	one	0
msppos_serr	pos	pos	40	192	one	0
msppos_serr	pos	pos	41	192	one	0
msppos_serr	pos	pos	42	192	one	0
msppos_serr	pos	pos	43	192	one	0
msppos_serr	pos	pos	44	192	one	0
msppos_serr	pos	pos	45	192	one	0
msppos_serr	pos	pos	46	192	one	0
msppos_serr	pos	pos	47	192	one	0
msppos_serr	pos	pos	48	192	one	0
msppos_serr	pos	pos	49	192	one	0
msppos_serr	pos	pos	50	192	one	0
msppos_serr	pos	pos	1	6	one	0
msppos_serr	pos	pos	2	6	one	0
msppos_serr	pos	pos	3	6	one	0
msppos_serr	pos	pos	4	6	one	0
msppos_serr	pos	pos	5	6	one	0
msppos_serr	pos	pos	6	24	one	0
msppos_serr	pos	pos	7	24	one	0
msppos_serr	pos	pos	8	24	one	0
msppos_serr	pos	pos	9	24	one	0
msppos_serr	pos	pos	10	24	one	0
msppos_serr	pos	pos	11	48	one	0
msppos_serr	pos	pos	12	48	one	0
msppos_serr	pos	pos	13	48	one	0
msppos_serr	pos	pos	14	48	one	0
msppos_serr	pos	pos	15	48	one	0
msppos_serr	pos	pos	16	72	one	0
msppos_serr	pos	pos	17	72	one	0
msppos_serr	pos	pos	18	72	one	0
msppos_serr	pos	pos	19	72	one	0
msppos_serr	pos	pos	20	72	one	0
msppos_serr	pos	pos	21	96	one	0
msppos_serr	pos	pos	22	96	one	0
msppos_serr	pos	pos	23	96	one	0
msppos_serr	pos	pos	24	96	one	0
msppos_serr	pos	pos	25	96	one	0
mspneg	neg	neg	1	6	three	0
mspneg	neg	neg	2	6	three	0
mspneg	neg	neg	3	6	three	0
mspneg	neg	neg	4	6	three	0
mspneg	neg	neg	5	6	three	0
mspneg	neg	neg	6	24	three	0
mspneg	neg	neg	7	24	three	0
mspneg	neg	neg	8	24	three	0
mspneg	neg	neg	9	24	three	0
mspneg	neg	neg	10	24	three	0
mspneg	neg	neg	11	48	three	0
mspneg	neg	neg	12	48	three	0
mspneg	neg	neg	13	48	three	0
mspneg	neg	neg	14	48	three	0
mspneg	neg	neg	15	48	three	0
mspneg	neg	neg	16	72	three	0
mspneg	neg	neg	17	72	three	0
mspneg	neg	neg	18	72	three	0
mspneg	neg	neg	19	72	three	0
mspneg	neg	neg	20	72	three	0
mspneg	neg	neg	21	96	three	0
mspneg	neg	neg	22	96	three	0
mspneg	neg	neg	23	96	three	0
mspneg	neg	neg	24	96	three	0
mspneg	neg	neg	25	96	three	0
mspneg	neg	neg	26	216	three	0
mspneg	neg	neg	27	216	three	0
mspneg	neg	neg	28	216	three	0
mspneg	neg	neg	29	216	three	0
mspneg	neg	neg	30	216	three	0
mspneg	neg	neg	31	216	three	0
mspneg	neg	neg	32	216	three	0
mspneg	neg	neg	33	216	three	0
mspneg	neg	neg	34	216	three	0
mspneg	neg	neg	35	216	three	0
mspneg	neg	neg	36	216	three	0
mspneg	neg	neg	37	216	three	0
mspneg	neg	neg	38	216	three	0
mspneg	neg	neg	39	216	three	0
mspneg	neg	neg	40	216	three	0
mspneg	neg	neg	41	216	three	0
mspneg	neg	neg	42	216	three	0
mspneg	neg	neg	43	216	three	0
mspneg	neg	neg	44	216	three	0
mspneg	neg	neg	45	216	three	0
mspneg	neg	neg	46	216	three	0
mspneg	neg	neg	47	216	three	0
mspneg	neg	neg	48	216	three	0
mspneg	neg	neg	49	216	three	0
mspneg	neg	neg	50	216	three	0
mspneg_serr	neg	pos	1	6	three	0
mspneg_serr	neg	pos	2	6	three	0
mspneg_serr	neg	pos	3	6	three	0
mspneg_serr	neg	pos	4	6	three	0
mspneg_serr	neg	pos	5	6	three	0
mspneg_serr	neg	pos	6	24	three	0
mspneg_serr	neg	pos	7	24	three	0
mspneg_serr	neg	pos	8	24	three	0
mspneg_serr	neg	pos	9	24	three	0
mspneg_serr	neg	pos	10	24	three	0
mspneg_serr	neg	pos	11	48	three	0
mspneg_serr	neg	pos	12	48	three	0
mspneg_serr	neg	pos	13	48	three	0
mspneg_serr	neg	pos	14	48	three	0
mspneg_serr	neg	pos	15	48	three	0
mspneg_serr	neg	pos	16	72	three	0
mspneg_serr	neg	pos	17	72	three	0
mspneg_serr	neg	pos	18	72	three	0
mspneg_serr	neg	pos	19	72	three	0
mspneg_serr	neg	pos	20	72	three	0
mspneg_serr	neg	pos	21	96	three	0
mspneg_serr	neg	pos	22	96	three	0
mspneg_serr	neg	pos	23	96	three	0
mspneg_serr	neg	pos	24	96	three	0
mspneg_serr	neg	pos	25	96	three	0
mspneg_serr	neg	pos	26	216	three	0
mspneg_serr	neg	pos	27	216	three	0
mspneg_serr	neg	pos	28	216	three	0
mspneg_serr	neg	pos	29	216	three	0
mspneg_serr	neg	pos	30	216	three	0
mspneg_serr	neg	pos	31	216	three	0
mspneg_serr	neg	pos	32	216	three	0
mspneg_serr	neg	pos	33	216	three	0
mspneg_serr	neg	pos	34	216	three	0
mspneg_serr	neg	pos	35	216	three	0
mspneg_serr	neg	pos	36	216	three	0
mspneg_serr	neg	pos	37	216	three	0
mspneg_serr	neg	pos	38	216	three	0
mspneg_serr	neg	pos	39	216	three	0
mspneg_serr	neg	pos	40	216	three	0
mspneg_serr	neg	pos	41	216	three	0
mspneg_serr	neg	pos	42	216	three	0
mspneg_serr	neg	pos	43	216	three	0
mspneg_serr	neg	pos	44	216	three	0
mspneg_serr	neg	pos	45	216	three	0
mspneg_serr	neg	pos	46	216	three	0
mspneg_serr	neg	pos	47	216	three	0
mspneg_serr	neg	pos	48	216	three	0
mspneg_serr	neg	pos	49	216	three	0
mspneg_serr	neg	pos	50	216	three	0
msppos	pos	neg	26	96	three	1
msppos	pos	neg	27	120	three	1
msppos	pos	neg	28	144	three	1
msppos	pos	neg	29	144	three	1
msppos	pos	neg	30	144	three	1
msppos	pos	neg	31	144	three	1
msppos	pos	neg	32	144	three	1
msppos	pos	neg	33	144	three	1
msppos	pos	neg	34	168	three	1
msppos	pos	neg	35	168	three	1
msppos	pos	neg	36	216	three	1
msppos	pos	neg	42	240	three	1
msppos	pos	neg	43	240	three	1
msppos	pos	neg	1	6	three	0
msppos	pos	neg	2	6	three	0
msppos	pos	neg	3	6	three	0
msppos	pos	neg	4	6	three	0
msppos	pos	neg	5	6	three	0
msppos	pos	neg	6	24	three	0
msppos	pos	neg	7	24	three	0
msppos	pos	neg	8	24	three	0
msppos	pos	neg	9	24	three	0
msppos	pos	neg	10	24	three	0
msppos	pos	neg	11	48	three	0
msppos	pos	neg	12	48	three	0
msppos	pos	neg	13	48	three	0
msppos	pos	neg	14	48	three	0
msppos	pos	neg	15	48	three	0
msppos	pos	neg	16	72	three	0
msppos	pos	neg	17	72	three	0
msppos	pos	neg	18	72	three	0
msppos	pos	neg	19	72	three	0
msppos	pos	neg	20	72	three	0
msppos	pos	neg	21	96	three	0
msppos	pos	neg	22	96	three	0
msppos	pos	neg	23	96	three	0
msppos	pos	neg	24	96	three	0
msppos	pos	neg	25	96	three	0
msppos	pos	neg	37	216	three	0
msppos	pos	neg	38	216	three	0
msppos	pos	neg	39	216	three	0
msppos	pos	neg	40	216	three	0
msppos	pos	neg	41	216	three	0
msppos	pos	neg	44	240	three	0
msppos	pos	neg	45	240	three	0
msppos	pos	neg	46	240	three	0
msppos	pos	neg	47	240	three	0
msppos	pos	neg	48	240	three	0
msppos	pos	neg	49	240	three	0
msppos	pos	neg	50	240	three	0
msppos_serr	pos	pos	26	120	three	1
msppos_serr	pos	pos	27	144	three	1
msppos_serr	pos	pos	28	144	three	1
msppos_serr	pos	pos	29	144	three	1
msppos_serr	pos	pos	30	144	three	1
msppos_serr	pos	pos	31	144	three	1
msppos_serr	pos	pos	32	144	three	1
msppos_serr	pos	pos	33	144	three	1
msppos_serr	pos	pos	35	216	three	1
msppos_serr	pos	pos	36	240	three	1
msppos_serr	pos	pos	1	6	three	0
msppos_serr	pos	pos	2	6	three	0
msppos_serr	pos	pos	3	6	three	0
msppos_serr	pos	pos	4	6	three	0
msppos_serr	pos	pos	5	6	three	0
msppos_serr	pos	pos	6	24	three	0
msppos_serr	pos	pos	7	24	three	0
msppos_serr	pos	pos	8	24	three	0
msppos_serr	pos	pos	9	24	three	0
msppos_serr	pos	pos	10	24	three	0
msppos_serr	pos	pos	11	48	three	0
msppos_serr	pos	pos	12	48	three	0
msppos_serr	pos	pos	13	48	three	0
msppos_serr	pos	pos	14	48	three	0
msppos_serr	pos	pos	15	48	three	0
msppos_serr	pos	pos	16	72	three	0
msppos_serr	pos	pos	17	72	three	0
msppos_serr	pos	pos	18	72	three	0
msppos_serr	pos	pos	19	72	three	0
msppos_serr	pos	pos	20	72	three	0
msppos_serr	pos	pos	21	96	three	0
msppos_serr	pos	pos	22	96	three	0
msppos_serr	pos	pos	23	96	three	0
msppos_serr	pos	pos	24	96	three	0
msppos_serr	pos	pos	25	96	three	0
msppos_serr	pos	pos	37	240	three	0
msppos_serr	pos	pos	38	240	three	0
msppos_serr	pos	pos	39	240	three	0
msppos_serr	pos	pos	40	240	three	0
msppos_serr	pos	pos	41	240	three	0
msppos_serr	pos	pos	42	240	three	0
msppos_serr	pos	pos	43	240	three	0
msppos_serr	pos	pos	44	240	three	0
msppos_serr	pos	pos	45	240	three	0
msppos_serr	pos	pos	46	240	three	0
msppos_serr	pos	pos	47	240	three	0
msppos_serr	pos	pos	48	240	three	0
msppos_serr	pos	pos	49	240	three	0
msppos_serr	pos	pos	50	240	three	0

## Sheet: Fig3D-BactLoadData-12hr-SER2
mspdia	hour	rep	indiv	cfuperml	pres	cfuperlarva
neg	6	one	5	240	1	36
neg	6	one	4	530	1	79.5
neg	6	one	2	570	1	85.5
neg	6	one	1	1000	1	150
neg	6	one	3	1000	1	150
neg	6	two	2	20	1	3
neg	6	two	4	30	1	4.5
neg	6	two	5	160	1	24
neg	6	two	1	230	1	34.5
neg	6	two	3	610	1	91.5
neg	24	one	3	0	0	0
neg	24	one	4	0	0	0
neg	24	one	5	0	0	0
neg	24	one	1	20	1	3
neg	24	one	2	90	1	13.5
neg	24	two	3	10	1	1.5
neg	24	two	4	10	1	1.5
neg	24	two	1	50	1	7.5
neg	24	two	5	90	1	13.5
neg	24	two	2	150	1	22.5
neg	48	one	3	50	1	7.5
neg	48	one	4	100	1	15
neg	48	one	5	240	1	36
neg	48	one	2	310	1	46.5
neg	48	one	1	1040	1	156
neg	48	two	4	250	1	37.5
neg	48	two	2	450	1	67.5
neg	48	two	1	580	1	87
neg	48	two	3	610	1	91.5
neg	48	two	5	700	1	105
neg	72	one	1	10	1	1.5
neg	72	one	4	10	1	1.5
neg	72	one	3	50	1	7.5
neg	72	one	2	90	1	13.5
neg	72	one	5	130	1	19.5
neg	72	two	3	20	1	3
neg	72	two	4	190	1	28.5
neg	72	two	1	220	1	33
neg	72	two	2	350	1	52.5
neg	72	two	5	890	1	133.5
neg	96	one	1	0	0	0
neg	96	one	2	0	0	0
neg	96	one	3	0	0	0
neg	96	one	4	0	0	0
neg	96	one	5	0	0	0
neg	96	two	3	0	0	0
neg	96	two	5	0	0	0
neg	96	two	2	10	1	1.5
neg	96	two	4	10	1	1.5
neg	96	two	1	70	1	10.5
pos	6	one	1	40	1	6
pos	6	one	2	50	1	7.5
pos	6	one	3	230	1	34.5
pos	6	one	4	3000	1	450
pos	6	one	5	7000	1	1050
pos	6	two	5	100	1	15
pos	6	two	1	160	1	24
pos	6	two	2	190	1	28.5
pos	6	two	4	230	1	34.5
pos	6	two	3	550	1	82.5
pos	24	one	1	0	0	0
pos	24	one	2	0	0	0
pos	24	one	3	0	0	0
pos	24	one	5	10	1	1.5
pos	24	one	4	50	1	7.5
pos	24	two	1	0	0	0
pos	24	two	2	0	0	0
pos	24	two	3	10	1	1.5
pos	24	two	4	150	1	22.5
pos	24	two	5	250	1	37.5
pos	48	one	2	340	1	51
pos	48	one	5	370	1	55.5
pos	48	one	3	810	1	121.5
pos	48	one	1	1010	1	151.5
pos	48	one	4	3220	1	483
pos	48	two	5	800	1	120
pos	48	two	2	930	1	139.5
pos	48	two	4	1330	1	199.5
pos	48	two	3	2150	1	322.5
pos	48	two	1	2250	1	337.5
pos	72	one	4	50	1	7.5
pos	72	one	3	70	1	10.5
pos	72	one	2	500	1	75
pos	72	one	1	750	1	112.5
pos	72	one	5	1120	1	168
pos	72	two	2	900	1	135
pos	72	two	1	1330	1	199.5
pos	72	two	5	1530	1	229.5
pos	72	two	4	2030	1	304.5
pos	72	two	3	3400	1	510
pos	96	one	1	0	0	0
pos	96	one	2	0	0	0
pos	96	one	3	0	0	0
pos	96	one	4	0	0	0
pos	96	one	5	0	0	0
pos	96	two	4	0	0	0
pos	96	two	2	10	1	1.5
pos	96	two	3	20	1	3
pos	96	two	5	20	1	3
pos	96	two	1	50	1	7.5

## Sheet: Fig4A-SurvivalDatasheet-SER3
treatment	mspdia	serratia	individual	exptrep	hour	status
msppos_serr	pos	pos	1	one	6	0
msppos_serr	pos	pos	2	one	6	0
msppos_serr	pos	pos	3	one	6	0
msppos_serr	pos	pos	4	one	6	0
msppos_serr	pos	pos	5	one	6	0
msppos_serr	pos	pos	6	one	24	0
msppos_serr	pos	pos	7	one	24	0
msppos_serr	pos	pos	8	one	24	0
msppos_serr	pos	pos	9	one	24	0
msppos_serr	pos	pos	10	one	24	0
msppos_serr	pos	pos	11	one	24	1
msppos_serr	pos	pos	12	one	24	1
msppos_serr	pos	pos	13	one	24	1
msppos_serr	pos	pos	14	one	24	1
msppos_serr	pos	pos	15	one	24	1
msppos_serr	pos	pos	16	one	48	0
msppos_serr	pos	pos	17	one	48	0
msppos_serr	pos	pos	18	one	48	0
msppos_serr	pos	pos	19	one	48	0
msppos_serr	pos	pos	20	one	48	0
msppos_serr	pos	pos	21	one	48	1
msppos_serr	pos	pos	22	one	48	1
msppos_serr	pos	pos	23	one	48	1
msppos_serr	pos	pos	24	one	48	1
msppos_serr	pos	pos	25	one	72	0
msppos_serr	pos	pos	26	one	72	0
msppos_serr	pos	pos	27	one	72	0
msppos_serr	pos	pos	28	one	72	0
msppos_serr	pos	pos	29	one	72	0
msppos_serr	pos	pos	30	one	96	1
msppos_serr	pos	pos	31	one	96	1
msppos_serr	pos	pos	32	one	120	1
msppos_serr	pos	pos	33	one	120	1
msppos_serr	pos	pos	34	one	120	1
msppos_serr	pos	pos	35	one	120	0
msppos_serr	pos	pos	36	one	120	0
msppos_serr	pos	pos	37	one	120	0
msppos_serr	pos	pos	38	one	120	0
msppos_serr	pos	pos	39	one	120	0
msppos_serr	pos	pos	40	one	261	1
msppos_serr	pos	pos	41	one	264	1
msppos_serr	pos	pos	42	one	264	0
msppos_serr	pos	pos	43	one	264	0
msppos_serr	pos	pos	44	one	264	0
msppos_serr	pos	pos	45	one	264	0
msppos_serr	pos	pos	46	one	264	0
msppos_serr	pos	pos	47	one	264	0
msppos_serr	pos	pos	48	one	0	0
msppos_serr	pos	pos	49	one	0	0
msppos_serr	pos	pos	50	one	0	0
msppos	pos	neg	1	one	6	0
msppos	pos	neg	2	one	6	0
msppos	pos	neg	3	one	6	0
msppos	pos	neg	4	one	6	0
msppos	pos	neg	5	one	6	0
msppos	pos	neg	6	one	24	0
msppos	pos	neg	7	one	24	0
msppos	pos	neg	8	one	24	0
msppos	pos	neg	9	one	24	0
msppos	pos	neg	10	one	24	0
msppos	pos	neg	11	one	48	0
msppos	pos	neg	12	one	48	0
msppos	pos	neg	13	one	48	0
msppos	pos	neg	14	one	48	0
msppos	pos	neg	15	one	48	0
msppos	pos	neg	16	one	48	1
msppos	pos	neg	17	one	48	1
msppos	pos	neg	18	one	48	1
msppos	pos	neg	19	one	72	0
msppos	pos	neg	20	one	72	0
msppos	pos	neg	21	one	72	0
msppos	pos	neg	22	one	72	0
msppos	pos	neg	23	one	72	0
msppos	pos	neg	24	one	96	1
msppos	pos	neg	25	one	96	1
msppos	pos	neg	26	one	96	1
msppos	pos	neg	27	one	120	1
msppos	pos	neg	28	one	120	1
msppos	pos	neg	29	one	120	1
msppos	pos	neg	30	one	120	0
msppos	pos	neg	31	one	120	0
msppos	pos	neg	32	one	120	0
msppos	pos	neg	33	one	120	0
msppos	pos	neg	34	one	120	0
msppos	pos	neg	35	one	144	1
msppos	pos	neg	36	one	144	1
msppos	pos	neg	37	one	144	1
msppos	pos	neg	38	one	168	1
msppos	pos	neg	39	one	216	1
msppos	pos	neg	40	one	240	1
msppos	pos	neg	41	one	264	0
msppos	pos	neg	42	one	264	0
msppos	pos	neg	43	one	264	0
msppos	pos	neg	44	one	264	0
msppos	pos	neg	45	one	264	0
msppos	pos	neg	46	one	0	0
msppos	pos	neg	47	one	0	0
msppos	pos	neg	48	one	0	0
msppos	pos	neg	49	one	0	0
msppos	pos	neg	50	one	0	0
mspneg_serr	neg	pos	1	one	6	0
mspneg_serr	neg	pos	2	one	6	0
mspneg_serr	neg	pos	3	one	6	0
mspneg_serr	neg	pos	4	one	6	0
mspneg_serr	neg	pos	5	one	6	0
mspneg_serr	neg	pos	6	one	24	0
mspneg_serr	neg	pos	7	one	24	0
mspneg_serr	neg	pos	8	one	24	0
mspneg_serr	neg	pos	9	one	24	0
mspneg_serr	neg	pos	10	one	24	0
mspneg_serr	neg	pos	11	one	48	0
mspneg_serr	neg	pos	12	one	48	0
mspneg_serr	neg	pos	13	one	48	0
mspneg_serr	neg	pos	14	one	48	0
mspneg_serr	neg	pos	15	one	48	0
mspneg_serr	neg	pos	16	one	48	1
mspneg_serr	neg	pos	17	one	72	0
mspneg_serr	neg	pos	18	one	72	0
mspneg_serr	neg	pos	19	one	72	0
mspneg_serr	neg	pos	20	one	72	0
mspneg_serr	neg	pos	21	one	72	0
mspneg_serr	neg	pos	22	one	120	0
mspneg_serr	neg	pos	23	one	120	0
mspneg_serr	neg	pos	24	one	120	0
mspneg_serr	neg	pos	25	one	120	0
mspneg_serr	neg	pos	26	one	120	0
mspneg_serr	neg	pos	27	one	264	0
mspneg_serr	neg	pos	28	one	264	0
mspneg_serr	neg	pos	29	one	264	0
mspneg_serr	neg	pos	30	one	264	0
mspneg_serr	neg	pos	31	one	264	0
mspneg_serr	neg	pos	32	one	264	0
mspneg_serr	neg	pos	33	one	264	0
mspneg_serr	neg	pos	34	one	264	0
mspneg_serr	neg	pos	35	one	264	0
mspneg_serr	neg	pos	36	one	264	0
mspneg_serr	neg	pos	37	one	264	0
mspneg_serr	neg	pos	38	one	264	0
mspneg_serr	neg	pos	39	one	264	0
mspneg_serr	neg	pos	40	one	264	0
mspneg_serr	neg	pos	41	one	264	0
mspneg_serr	neg	pos	42	one	264	0
mspneg_serr	neg	pos	43	one	264	0
mspneg_serr	neg	pos	44	one	264	0
mspneg_serr	neg	pos	45	one	264	0
mspneg_serr	neg	pos	46	one	264	0
mspneg_serr	neg	pos	47	one	264	0
mspneg_serr	neg	pos	48	one	264	0
mspneg_serr	neg	pos	49	one	0	0
mspneg_serr	neg	pos	50	one	0	0
mspneg	neg	neg	1	one	6	0
mspneg	neg	neg	2	one	6	0
mspneg	neg	neg	3	one	6	0
mspneg	neg	neg	4	one	6	0
mspneg	neg	neg	5	one	6	0
mspneg	neg	neg	6	one	24	0
mspneg	neg	neg	7	one	24	0
mspneg	neg	neg	8	one	24	0
mspneg	neg	neg	9	one	24	0
mspneg	neg	neg	10	one	24	0
mspneg	neg	neg	11	one	48	0
mspneg	neg	neg	12	one	48	0
mspneg	neg	neg	13	one	48	0
mspneg	neg	neg	14	one	48	0
mspneg	neg	neg	15	one	48	0
mspneg	neg	neg	16	one	48	1
mspneg	neg	neg	17	one	72	0
mspneg	neg	neg	18	one	72	0
mspneg	neg	neg	19	one	72	0
mspneg	neg	neg	20	one	72	0
mspneg	neg	neg	21	one	72	0
mspneg	neg	neg	22	one	120	0
mspneg	neg	neg	23	one	120	0
mspneg	neg	neg	24	one	120	0
mspneg	neg	neg	25	one	120	0
mspneg	neg	neg	26	one	120	0
mspneg	neg	neg	27	one	264	0
mspneg	neg	neg	28	one	264	0
mspneg	neg	neg	29	one	264	0
mspneg	neg	neg	30	one	264	0
mspneg	neg	neg	31	one	264	0
mspneg	neg	neg	32	one	264	0
mspneg	neg	neg	33	one	264	0
mspneg	neg	neg	34	one	264	0
mspneg	neg	neg	35	one	264	0
mspneg	neg	neg	36	one	264	0
mspneg	neg	neg	37	one	264	0
mspneg	neg	neg	38	one	264	0
mspneg	neg	neg	39	one	264	0
mspneg	neg	neg	40	one	264	0
mspneg	neg	neg	41	one	264	0
mspneg	neg	neg	42	one	264	0
mspneg	neg	neg	43	one	264	0
mspneg	neg	neg	44	one	264	0
mspneg	neg	neg	45	one	264	0
mspneg	neg	neg	46	one	264	0
mspneg	neg	neg	47	one	264	0
mspneg	neg	neg	48	one	264	0
mspneg	neg	neg	49	one	264	0
mspneg	neg	neg	50	one	264	0
msppos_serr	pos	pos	1	two	6	0
msppos_serr	pos	pos	2	two	6	0
msppos_serr	pos	pos	3	two	6	0
msppos_serr	pos	pos	4	two	6	0
msppos_serr	pos	pos	5	two	6	0
msppos_serr	pos	pos	6	two	6	1
msppos_serr	pos	pos	7	two	6	1
msppos_serr	pos	pos	8	two	24	0
msppos_serr	pos	pos	9	two	24	0
msppos_serr	pos	pos	10	two	24	0
msppos_serr	pos	pos	11	two	24	0
msppos_serr	pos	pos	12	two	24	0
msppos_serr	pos	pos	13	two	24	1
msppos_serr	pos	pos	14	two	24	1
msppos_serr	pos	pos	15	two	24	1
msppos_serr	pos	pos	16	two	24	1
msppos_serr	pos	pos	17	two	24	1
msppos_serr	pos	pos	18	two	24	1
msppos_serr	pos	pos	19	two	24	1
msppos_serr	pos	pos	20	two	48	0
msppos_serr	pos	pos	21	two	48	0
msppos_serr	pos	pos	22	two	48	0
msppos_serr	pos	pos	23	two	48	0
msppos_serr	pos	pos	24	two	48	0
msppos_serr	pos	pos	25	two	48	1
msppos_serr	pos	pos	26	two	72	0
msppos_serr	pos	pos	27	two	72	0
msppos_serr	pos	pos	28	two	72	0
msppos_serr	pos	pos	29	two	72	0
msppos_serr	pos	pos	30	two	72	0
msppos_serr	pos	pos	31	two	72	1
msppos_serr	pos	pos	32	two	72	1
msppos_serr	pos	pos	33	two	72	1
msppos_serr	pos	pos	34	two	96	1
msppos_serr	pos	pos	35	two	120	0
msppos_serr	pos	pos	36	two	120	0
msppos_serr	pos	pos	37	two	120	0
msppos_serr	pos	pos	38	two	120	0
msppos_serr	pos	pos	39	two	120	0
msppos_serr	pos	pos	40	two	192	1
msppos_serr	pos	pos	41	two	264	0
msppos_serr	pos	pos	42	two	264	0
msppos_serr	pos	pos	43	two	264	0
msppos_serr	pos	pos	44	two	264	0
msppos_serr	pos	pos	45	two	264	0
msppos_serr	pos	pos	46	two	264	0
msppos_serr	pos	pos	47	two	264	0
msppos_serr	pos	pos	48	two	264	0
msppos_serr	pos	pos	49	two	0	0
msppos_serr	pos	pos	50	two	0	0
msppos	pos	neg	1	two	6	0
msppos	pos	neg	2	two	6	0
msppos	pos	neg	3	two	6	0
msppos	pos	neg	4	two	6	0
msppos	pos	neg	5	two	6	0
msppos	pos	neg	6	two	6	1
msppos	pos	neg	7	two	24	0
msppos	pos	neg	8	two	24	0
msppos	pos	neg	9	two	24	0
msppos	pos	neg	10	two	24	0
msppos	pos	neg	11	two	24	0
msppos	pos	neg	12	two	24	1
msppos	pos	neg	13	two	24	1
msppos	pos	neg	14	two	24	1
msppos	pos	neg	15	two	48	0
msppos	pos	neg	16	two	48	0
msppos	pos	neg	17	two	48	0
msppos	pos	neg	18	two	48	0
msppos	pos	neg	19	two	48	0
msppos	pos	neg	20	two	48	1
msppos	pos	neg	21	two	72	0
msppos	pos	neg	22	two	72	0
msppos	pos	neg	23	two	72	0
msppos	pos	neg	24	two	72	0
msppos	pos	neg	25	two	72	0
msppos	pos	neg	26	two	72	1
msppos	pos	neg	27	two	72	1
msppos	pos	neg	28	two	96	1
msppos	pos	neg	29	two	120	0
msppos	pos	neg	30	two	120	0
msppos	pos	neg	31	two	120	0
msppos	pos	neg	32	two	120	0
msppos	pos	neg	33	two	120	0
msppos	pos	neg	34	two	120	1
msppos	pos	neg	35	two	120	1
msppos	pos	neg	36	two	168	1
msppos	pos	neg	37	two	192	1
msppos	pos	neg	38	two	216	1
msppos	pos	neg	39	two	216	1
msppos	pos	neg	40	two	264	1
msppos	pos	neg	41	two	264	0
msppos	pos	neg	42	two	264	0
msppos	pos	neg	43	two	264	0
msppos	pos	neg	44	two	264	0
msppos	pos	neg	45	two	264	0
msppos	pos	neg	46	two	264	0
msppos	pos	neg	47	two	264	0
msppos	pos	neg	48	two	264	0
msppos	pos	neg	49	two	0	0
msppos	pos	neg	50	two	0	0
mspneg_serr	neg	pos	1	two	6	0
mspneg_serr	neg	pos	2	two	6	0
mspneg_serr	neg	pos	3	two	6	0
mspneg_serr	neg	pos	4	two	6	0
mspneg_serr	neg	pos	5	two	6	0
mspneg_serr	neg	pos	6	two	24	0
mspneg_serr	neg	pos	7	two	24	0
mspneg_serr	neg	pos	8	two	24	0
mspneg_serr	neg	pos	9	two	24	0
mspneg_serr	neg	pos	10	two	24	0
mspneg_serr	neg	pos	11	two	48	0
mspneg_serr	neg	pos	12	two	48	0
mspneg_serr	neg	pos	13	two	48	0
mspneg_serr	neg	pos	14	two	48	0
mspneg_serr	neg	pos	15	two	48	0
mspneg_serr	neg	pos	16	two	72	0
mspneg_serr	neg	pos	17	two	72	0
mspneg_serr	neg	pos	18	two	72	0
mspneg_serr	neg	pos	19	two	72	0
mspneg_serr	neg	pos	20	two	72	0
mspneg_serr	neg	pos	21	two	120	0
mspneg_serr	neg	pos	22	two	120	0
mspneg_serr	neg	pos	23	two	120	0
mspneg_serr	neg	pos	24	two	120	0
mspneg_serr	neg	pos	25	two	120	0
mspneg_serr	neg	pos	26	two	264	0
mspneg_serr	neg	pos	27	two	264	0
mspneg_serr	neg	pos	28	two	264	0
mspneg_serr	neg	pos	29	two	264	0
mspneg_serr	neg	pos	30	two	264	0
mspneg_serr	neg	pos	31	two	264	0
mspneg_serr	neg	pos	32	two	264	0
mspneg_serr	neg	pos	33	two	264	0
mspneg_serr	neg	pos	34	two	264	0
mspneg_serr	neg	pos	35	two	264	0
mspneg_serr	neg	pos	36	two	264	0
mspneg_serr	neg	pos	37	two	264	0
mspneg_serr	neg	pos	38	two	264	0
mspneg_serr	neg	pos	39	two	264	0
mspneg_serr	neg	pos	40	two	264	0
mspneg_serr	neg	pos	41	two	264	0
mspneg_serr	neg	pos	42	two	264	0
mspneg_serr	neg	pos	43	two	264	0
mspneg_serr	neg	pos	44	two	264	0
mspneg_serr	neg	pos	45	two	264	0
mspneg_serr	neg	pos	46	two	264	0
mspneg_serr	neg	pos	47	two	264	0
mspneg_serr	neg	pos	48	two	264	0
mspneg_serr	neg	pos	49	two	264	0
mspneg_serr	neg	pos	50	two	0	0
mspneg	neg	neg	1	two	6	0
mspneg	neg	neg	2	two	6	0
mspneg	neg	neg	3	two	6	0
mspneg	neg	neg	4	two	6	0
mspneg	neg	neg	5	two	6	0
mspneg	neg	neg	6	two	24	0
mspneg	neg	neg	7	two	24	0
mspneg	neg	neg	8	two	24	0
mspneg	neg	neg	9	two	24	0
mspneg	neg	neg	10	two	24	0
mspneg	neg	neg	11	two	48	0
mspneg	neg	neg	12	two	48	0
mspneg	neg	neg	13	two	48	0
mspneg	neg	neg	14	two	48	0
mspneg	neg	neg	15	two	48	0
mspneg	neg	neg	16	two	72	0
mspneg	neg	neg	17	two	72	0
mspneg	neg	neg	18	two	72	0
mspneg	neg	neg	19	two	72	0
mspneg	neg	neg	20	two	72	0
mspneg	neg	neg	21	two	120	0
mspneg	neg	neg	22	two	120	0
mspneg	neg	neg	23	two	120	0
mspneg	neg	neg	24	two	120	0
mspneg	neg	neg	25	two	120	0
mspneg	neg	neg	26	two	264	0
mspneg	neg	neg	27	two	264	0
mspneg	neg	neg	28	two	264	0
mspneg	neg	neg	29	two	264	0
mspneg	neg	neg	30	two	264	0
mspneg	neg	neg	31	two	264	0
mspneg	neg	neg	32	two	264	0
mspneg	neg	neg	33	two	264	0
mspneg	neg	neg	34	two	264	0
mspneg	neg	neg	35	two	264	0
mspneg	neg	neg	36	two	264	0
mspneg	neg	neg	37	two	264	0
mspneg	neg	neg	38	two	264	0
mspneg	neg	neg	39	two	264	0
mspneg	neg	neg	40	two	264	0
mspneg	neg	neg	41	two	264	0
mspneg	neg	neg	42	two	264	0
mspneg	neg	neg	43	two	264	0
mspneg	neg	neg	44	two	264	0
mspneg	neg	neg	45	two	264	0
mspneg	neg	neg	46	two	264	0
mspneg	neg	neg	47	two	264	0
mspneg	neg	neg	48	two	264	0
mspneg	neg	neg	49	two	264	0
mspneg	neg	neg	50	two	264	0

## Sheet: Fig4B-BactLoadDatasheet-SER3
mspdia	hour	rep	indiv	pres	cfuperadult
neg	6	one	1	1	1950
neg	6	one	2	1	1185
neg	6	one	3	1	8250
neg	6	one	4	1	3750
neg	6	one	5	1	1350
neg	6	two	1	1	7500
neg	6	two	2	0	0
neg	6	two	3	1	20250
neg	6	two	4	1	112.5
neg	6	two	5	1	150
neg	24	one	1	1	1800
neg	24	one	2	1	2850
neg	24	one	3	1	3150
neg	24	one	4	1	3150
neg	24	one	5	1	7500
neg	24	two	1	1	3000
neg	24	two	2	0	0
neg	24	two	3	0	0
neg	24	two	4	1	45
neg	24	two	5	1	1950
neg	48	one	1	0	0
neg	48	one	2	1	6600
neg	48	one	3	1	5550
neg	48	one	4	1	7500
neg	48	one	5	1	1350
neg	48	two	1	1	4050
neg	48	two	2	1	1350
neg	48	two	3	1	150
neg	48	two	4	1	112.5
neg	48	two	5	1	142.5
neg	72	one	1	1	5850
neg	72	one	2	1	3300
neg	72	one	3	1	6750
neg	72	one	4	1	4950
neg	72	one	5	1	4350
neg	72	two	1	1	367.5
neg	72	two	2	1	450
neg	72	two	3	1	600
neg	72	two	4	1	52.5
neg	72	two	5	1	1650
neg	120	one	1	1	300
neg	120	one	2	1	1650
neg	120	one	3	1	240
neg	120	one	4	1	2250
neg	120	one	5	1	450
neg	120	two	1	1	900
neg	120	two	2	1	1350
neg	120	two	3	1	450
neg	120	two	4	1	300
neg	120	two	5	1	1395
neg	264	one	1	1	61.5
neg	264	one	2	1	750
neg	264	one	3	1	0
neg	264	one	4	1	45
neg	264	one	5	1	450
neg	264	two	1	1	375
neg	264	two	2	1	450
neg	264	two	3	0	0
neg	264	two	4	1	345
neg	264	two	5	0	0
pos	6	one	1	1	11850
pos	6	one	2	1	8250
pos	6	one	3	1	2925
pos	6	one	4	0	0
pos	6	one	5	0	0
pos	6	two	1	1	18150
pos	6	two	2	1	16500
pos	6	two	3	1	2025
pos	6	two	4	1	30000
pos	6	two	5	0	0
pos	24	one	1	0	0
pos	24	one	2	1	28.5
pos	24	one	3	1	11250
pos	24	one	4	1	10350
pos	24	one	5	1	10800
pos	24	two	1	1	14250
pos	24	two	2	1	150
pos	24	two	3	1	16650
pos	24	two	4	1	225
pos	24	two	5	1	1500
pos	48	one	1	1	13500
pos	48	one	2	0	0
pos	48	one	3	1	12150
pos	48	one	4	1	12750
pos	48	one	5	1	8250
pos	48	two	1	1	3000
pos	48	two	2	1	45750
pos	48	two	3	1	8250
pos	48	two	4	1	16650
pos	48	two	5	1	14250
pos	72	one	1	1	6
pos	72	one	2	1	23550
pos	72	one	3	1	3300
pos	72	one	4	1	52500
pos	72	one	5	1	88500
pos	72	two	1	1	6600
pos	72	two	2	1	4.5
pos	72	two	3	1	52500
pos	72	two	4	1	3000
pos	72	two	5	1	15150
pos	120	one	1	1	48000
pos	120	one	2	1	29250
pos	120	one	3	1	35850
pos	120	one	4	1	35250
pos	120	one	5	1	7050
pos	120	two	1	1	64500
pos	120	two	2	1	21000
pos	120	two	3	1	750
pos	120	two	4	1	1050
pos	120	two	5	1	300
pos	264	one	1	1	21900
pos	264	one	2	1	150
pos	264	one	3	1	1.5
pos	264	one	4	1	300
pos	264	one	5	1	150
pos	264	two	1	1	10.5
pos	264	two	2	1	1200
pos	264	two	3	1	3
pos	264	two	4	1	1350
pos	264	two	5	1	150

[truncated: 2 more sheets: Fig4C-SurvivalDatasheet-SER4, Fig4D-BactLoadDatasheet-SER4]
